# Supplementary material for: Occurrence of species of the genus Pityophthorus Eichhoff (Coleoptera, Curculionidae, Scolytinae) in the province of Quebec, Canada
Source: Zookeys. 2013 Nov 12;(348):97–124. doi: 10.3897/zookeys.348.6029 (PMC3837413; doi:10.3897/zookeys.348.6029)
Supplement: XML Treatment for Pityophthorus pulicarius [file zookeys.348.6029-treatment2.xml]

<!DOCTYPE tp:taxon-treatment
  PUBLIC "-//TaxonX//DTD Taxonomic Treatment Publishing DTD v0 20100105//EN" "tax-treatment-NSO.dtd">
<tp:taxon-treatment xmlns:tp="http://www.plazi.org/taxpub"><tp:treatment-meta><mixed-citation publication-type="journal"><person-group><name><surname>Popa</surname><given-names>Valentin</given-names></name><name><surname>Morneau</surname><given-names>Louis</given-names></name><name><surname>Piché</surname><given-names>Céline</given-names></name><name><surname>Deshaies</surname><given-names>André</given-names></name><name><surname>Bauce</surname><given-names>Eric</given-names></name><name><surname>Guertin</surname><given-names>Claude</given-names></name></person-group><article-title>Occurrence of species of the genus <italic>Pityophthorus</italic> Eichhoff (Coleoptera, Curculionidae, Scolytinae) in the province of Quebec, Canada</article-title><source>Zookeys</source><day>12</day><month>11</month><year>2013</year><volume>2013</volume><issue>348</issue><fpage>97</fpage><lpage>124</lpage><pub-id pub-id-type="doi">10.3897/zookeys.348.6029</pub-id></mixed-citation></tp:treatment-meta><tp:nomenclature><tp:taxon-name>
                        <tp:taxon-name-part taxon-name-part-type="genus">Pityophthorus</tp:taxon-name-part>
                        <tp:taxon-name-part taxon-name-part-type="species">pulicarius</tp:taxon-name-part>
                    <object-id xmlns:xlink="http://www.w3.org/1999/xlink" xlink:type="simple">http://species-id.net/wiki/Pityophthorus_pulicarius</object-id>
								</tp:taxon-name><tp:taxon-authority>(Zimmermann, 1868)</tp:taxon-authority><xref ref-type="fig" rid="F3">Fig. 3</xref></tp:nomenclature><tp:treatment-sec sec-type="Records from Bright (1981)"><title>Records from <xref ref-type="bibr" rid="B6">Bright (1981)</xref>.</title><p><bold>Chelsea</bold>, <bold>Les Collines</bold>-<bold>de</bold>-<bold>l’Outaouais</bold>, 20-VI-1917, (6, CNC); <bold>Grand-Remous</bold>, <bold>La</bold>-<bold>Vallée</bold>-<bold>de</bold>-<bold>la</bold>-<bold>Gatineau</bold>, 17-VIII-1978, (2, LFRC), <italic><tp:taxon-name>Pinus banksiana</tp:taxon-name></italic>; <bold>Wychwood</bold>, <bold>Communauté</bold>-<bold>Urbaine</bold>-<bold>de</bold>-<bold>l’Outaouais</bold>,21-VI-1917, (2, CNC); <bold>Pointe à David</bold>, <bold>La</bold>-<bold>Vallée</bold>-<bold>de</bold>-<bold>la</bold>-<bold>Gatineau</bold>, 2-VI-1975, (1, LFRC), <italic><tp:taxon-name>Pinus banksiana</tp:taxon-name></italic>; <bold>Lac Louvicourt</bold>, <bold>La</bold>-<bold>Vallée</bold>-<bold>de</bold>-<bold>l’Or</bold>, 1-IX-1978, (2, LFRC), <italic><tp:taxon-name>Pinus banksiana</tp:taxon-name></italic>; <bold>Moffet</bold>, <bold>Témiscamingue</bold>, 16-VIII-1978, (2, LFRC), <italic><tp:taxon-name>Pinus banksiana</tp:taxon-name></italic>; <bold>Rivière</bold>-<bold>aux</bold>-<bold>Rats</bold>, <bold>Le Haut</bold>-<bold>Saint</bold>-<bold>Maurice</bold>, 14-VII-1978, (1, LFRC), <italic><tp:taxon-name>Pinus banksiana</tp:taxon-name></italic>; <bold>Sainte</bold>-<bold>Anne</bold>-<bold>de</bold>-<bold>Bellevue</bold>, <bold>Montréal</bold>, ?, (1, CNC).</p></tp:treatment-sec><tp:treatment-sec sec-type="New records"><title>New records.</title><p><bold>Chute</bold>-<bold>Saint</bold>-<bold>Philippe</bold>, <bold>Antoine</bold>-<bold>Labelle</bold>, 22-VIII-1990, (1, MRNQ), <italic><tp:taxon-name>Pinus banksiana</tp:taxon-name></italic> / 11-IX-1990, (3, MRNQ), <italic><tp:taxon-name>Pinus banksiana</tp:taxon-name></italic>; <bold>Chemin du Lac Petawaga</bold>, <bold>Antoine</bold>-<bold>Labelle</bold>, 3-VII-1981, (1, MRNQ), <italic><tp:taxon-name>Pinus banksiana</tp:taxon-name></italic>; <bold>L’Annonciation</bold>, <bold>Antoine</bold>-<bold>Labelle</bold>, 30-VI-1985, (3, MRNQ), <italic><tp:taxon-name>Pinus resinosa</tp:taxon-name></italic>; <bold>Lac Landron</bold>, <bold>La Vallée</bold>-<bold>de</bold>-<bold>la</bold>-<bold>Gatineau</bold>, 5-VI-1982, (2, MRNQ), <italic><tp:taxon-name>Pinus banksiana</tp:taxon-name></italic>; <bold>Baie Mercier</bold>, <bold>La Vallée</bold>-<bold>de</bold>-<bold>la</bold>-<bold>Gatineau</bold>, 16-VIII-1979, (1, MRNQ), <italic><tp:taxon-name>Pinus banksiana</tp:taxon-name></italic>; <bold>Lac Pageot, Pontiac</bold>, 12-VII-1983, (1, MRNQ), <italic><tp:taxon-name>Pinus banksiana</tp:taxon-name></italic>; <bold>Vinton</bold>, <bold>Pontiac</bold>, 31-V-2011, (1, MRNQ), <italic><tp:taxon-name>Pinus resinosa</tp:taxon-name></italic>; <bold>Chemin du Lac de l’Épine</bold>, <bold>La Vallée-de-l’Or</bold>, 8-VII-1981, (1, MRNQ), <italic><tp:taxon-name>Pinus banksiana</tp:taxon-name></italic>; <bold>Lac Quentin</bold>, <bold>La Vallée-de-l’Or</bold>, 31-VII-1982, (5, MRNQ), <italic><tp:taxon-name>Pinus banksiana</tp:taxon-name></italic>; <bold>Mont Saint-Michel</bold>, <bold>La-Vallée-de-l’Or</bold>, 6-VII-2011, (1, MRNQ), <italic><tp:taxon-name>Pinus banksiana</tp:taxon-name></italic>; <bold>Notre-Dame-du-Nord, Témiscamingue</bold>, 16-VII-1985, (2, MRNQ), <italic><tp:taxon-name>Pinus resinosa</tp:taxon-name></italic>; <bold>Guérin</bold>, <bold>Témiscamingue</bold>, 31-VI-1982, (1, <!--PageBreak-->MRNQ), <italic><tp:taxon-name>Pinus banksiana</tp:taxon-name></italic>; <bold>Lac Bend</bold>, <bold>Témiscamingue</bold>, 21-VII-1981, (1, MRNQ), <italic><tp:taxon-name>Pinus sylvestris</tp:taxon-name></italic>; <bold>Latulipe</bold>, <bold>Témiscamingue</bold>, 24-VII-1981, (1, MRNQ), <italic><tp:taxon-name>Pinus banksiana</tp:taxon-name></italic>; <bold>Lac Nodier</bold>, <bold>Témiscamingue</bold>, 16-VII-1981, (1, MRNQ), <italic><tp:taxon-name>Pinus banksiana</tp:taxon-name></italic>; <bold>Lac des Seize</bold>, <bold>Témiscamingue</bold>, 13-VII-1983, (2, MRNQ), <italic><tp:taxon-name>Pinus banksiana</tp:taxon-name></italic>; <bold>Saint</bold>-<bold>Bruno</bold>-<bold>de</bold>-<bold>Guigues</bold>, <bold>Témiscamingue</bold>, 22-VII-2005, (1, MRNQ), <italic><tp:taxon-name>Pinus banksiana</tp:taxon-name></italic>; <bold>Lac à Bédard</bold>, <bold>Témiscamingue</bold>, 22-VII-1986, (1, MRNQ), <italic><tp:taxon-name>Pinus banksiana</tp:taxon-name></italic>; <bold>Cloutier</bold>, <bold>Rouyn</bold>-<bold>Noranda</bold>, 29-VII-1981, (2, MRNQ); <italic><tp:taxon-name>Pinus banksiana</tp:taxon-name></italic>; <bold>Lac Bruyère</bold>, <bold>Rouyn</bold>-<bold>Noranda</bold>, 20-VI-1983, (1, MRNQ), <italic><tp:taxon-name>Pinus banksiana</tp:taxon-name></italic>; <bold>Lac Lavoie</bold>, <bold>Rouyn</bold>-<bold>Noranda</bold>, 15-VII-1981, (1, MRNQ), <italic><tp:taxon-name>Pinus banksiana</tp:taxon-name></italic>; <bold>Lac McWatters</bold>, <bold>Rouyn-Noranda</bold>, 17-VII-1984, (2, MRNQ), <italic><tp:taxon-name>Pinus banksiana</tp:taxon-name></italic>; <bold>La Morandière</bold>, <bold>Abitibi</bold>, 13-VII-1984, (2, MRNQ), <italic><tp:taxon-name>Pinus banksiana</tp:taxon-name></italic>; <bold>Villemontel</bold>, <bold>Abitibi</bold>, 6-VII-1983, (4, LFRC), <italic><tp:taxon-name>Pinus banksiana</tp:taxon-name></italic>; <bold>Lac Macamic</bold>, <bold>Abitibi Ouest</bold>, 26-VI-1984, (1, MRNQ), <italic><tp:taxon-name>Pinus banksiana</tp:taxon-name></italic>; <bold>Saint</bold>-<bold>Dominique</bold>, <bold>Abitibi Ouest</bold>, 14-VII-2011, (1, MRNQ), <italic><tp:taxon-name>Pinus banksiana</tp:taxon-name></italic>; <bold>Saint</bold>-<bold>Georges</bold>, <bold>Le Centre</bold>-<bold>de</bold>-<bold>la</bold>-<bold>Mauricie</bold>, 22-VII-1981, (3, MRNQ), <italic><tp:taxon-name>Pinus resinosa</tp:taxon-name></italic>; <bold>Saint</bold>-<bold>Antoine</bold>-<bold>Abbé</bold>, <bold>Le Haut</bold>-<bold>Saint</bold>-<bold>Laurent,</bold> 22-V-2002, (2, MRNQ), <italic><tp:taxon-name>Pinus resinosa</tp:taxon-name></italic>; <bold>Saint-Polycarpe</bold>, <bold>Vaudreuil-Soulange</bold>, 5-VII-2002, (1, MRNQ), <italic><tp:taxon-name>Pinus strobus</tp:taxon-name></italic>; <bold>Lac Wet</bold>, <bold>Le Haut</bold>-<bold>Saint</bold>-<bold>Maurice</bold>, 13-VIII-1992, (1, MRNQ), <italic><tp:taxon-name>Pinus banksiana</tp:taxon-name></italic>; <bold>Lefebvre</bold>, <bold>Drummond</bold>, 28-V-1999, (4, MRNQ), <italic><tp:taxon-name>Pinus resinosa</tp:taxon-name></italic>; <bold>Lac Roméo</bold>, <bold>Jamésie</bold>, 20-VI-1981, (1, MRNQ), <italic><tp:taxon-name>Pinus banksiana</tp:taxon-name></italic>.</p></tp:treatment-sec><tp:treatment-sec sec-type="Distribution"><title>Distribution in Canada.</title><p><bold>SK</bold>, <bold>MB</bold>, <bold>ON</bold>, <bold>QC</bold>, <bold>NB</bold>, <bold>NS</bold>.</p></tp:treatment-sec><tp:treatment-sec><!--Section generated to contain objects referenced in tp:taxon-treatment.--><fig id="F3" position="float" orientation="portrait"><label>Figure 3.</label><caption><p>Map of <italic>Pityophthorus pulicarius</italic> (Zimmermann) records in Quebec, Canada.</p></caption><graphic xmlns:xlink="http://www.w3.org/1999/xlink" xlink:href="ZooKeys-348-097-g003.jpg" position="float" orientation="portrait" xlink:type="simple"/></fig></tp:treatment-sec><ref-list><ref id="B6"><mixed-citation xmlns:xlink="http://www.w3.org/1999/xlink" xlink:type="simple"><person-group><name name-style="western"><surname>Bright</surname><given-names>DE</given-names></name></person-group> (<year>1981</year>)<article-title> Taxonomic monograph of the genus <italic>Pityophthorus</italic> Eichhoff in North and Central America.</article-title><source>Memoirs of the Entomological Society of Canada </source><volume>118</volume>: <fpage>1</fpage>-<lpage>378</lpage>. doi: <ext-link ext-link-type="uri" xlink:href="http://dx.doi.org/10.4039/entm113118fv" xlink:type="simple">10.4039/entm113118fv</ext-link></mixed-citation></ref></ref-list></tp:taxon-treatment>
