# Supplementary material for: Occurrence of species of the genus Pityophthorus Eichhoff (Coleoptera, Curculionidae, Scolytinae) in the province of Quebec, Canada
Source: Zookeys. 2013 Nov 12;(348):97–124. doi: 10.3897/zookeys.348.6029 (PMC3837413; doi:10.3897/zookeys.348.6029)
Supplement: XML Treatment for Pityophthorus nitidus [file zookeys.348.6029-treatment3.xml]

<!DOCTYPE tp:taxon-treatment
  PUBLIC "-//TaxonX//DTD Taxonomic Treatment Publishing DTD v0 20100105//EN" "tax-treatment-NSO.dtd">
<tp:taxon-treatment xmlns:tp="http://www.plazi.org/taxpub"><tp:treatment-meta><mixed-citation publication-type="journal"><person-group><name><surname>Popa</surname><given-names>Valentin</given-names></name><name><surname>Morneau</surname><given-names>Louis</given-names></name><name><surname>Piché</surname><given-names>Céline</given-names></name><name><surname>Deshaies</surname><given-names>André</given-names></name><name><surname>Bauce</surname><given-names>Eric</given-names></name><name><surname>Guertin</surname><given-names>Claude</given-names></name></person-group><article-title>Occurrence of species of the genus <italic>Pityophthorus</italic> Eichhoff (Coleoptera, Curculionidae, Scolytinae) in the province of Quebec, Canada</article-title><source>Zookeys</source><day>12</day><month>11</month><year>2013</year><volume>2013</volume><issue>348</issue><fpage>97</fpage><lpage>124</lpage><pub-id pub-id-type="doi">10.3897/zookeys.348.6029</pub-id></mixed-citation></tp:treatment-meta><tp:nomenclature><tp:taxon-name>
                        <tp:taxon-name-part taxon-name-part-type="genus">Pityophthorus</tp:taxon-name-part>
                        <tp:taxon-name-part taxon-name-part-type="species">nitidus</tp:taxon-name-part>
                    <object-id xmlns:xlink="http://www.w3.org/1999/xlink" xlink:type="simple">http://species-id.net/wiki/Pityophthorus_nitidus</object-id>
								</tp:taxon-name><tp:taxon-authority>Swaine, 1917</tp:taxon-authority><xref ref-type="fig" rid="F4">Fig. 4</xref></tp:nomenclature><!--PageBreak--><tp:treatment-sec sec-type="Records from Bright (1981)"><title>Records from <xref ref-type="bibr" rid="B6">Bright (1981)</xref>.</title><p><bold>Tullochgorum</bold>, <bold>Le Haut</bold>-<bold>Saint</bold>-<bold>Laurent</bold>, 20-IX-1910, (2, CNC); <bold>Sainte</bold>-<bold>Anne</bold>-<bold>de</bold>-<bold>Bellevue</bold>, <bold>Montreal</bold>, ?, (2, CNC); <bold>Saint</bold>-<bold>Gabriel</bold>-<bold>de</bold>-<bold>Rimouski</bold>, <bold>La Mitis,</bold> 8-VII-1970, (6, CCC), <italic><tp:taxon-name>Picea glauca</tp:taxon-name></italic>.</p></tp:treatment-sec><tp:treatment-sec sec-type="New records"><title>New records.</title><p><bold>Les Étroits</bold>, <bold>Témiscouata</bold>, 24-VII-1986, (2, MRNQ), <italic><tp:taxon-name>Pinus resinosa</tp:taxon-name></italic>; <bold>Saint</bold>-<bold>Éleuthère</bold>, <bold>Témiscouata</bold>, 2-VIII-1984, (11, MRNQ), <italic><tp:taxon-name>Picea glauca</tp:taxon-name></italic> / 1-VIII-1984, (2, MRNQ), <italic><tp:taxon-name>Pinus resinosa</tp:taxon-name></italic> / 17-VIII-1989, (3, MRNQ); <bold>Estcourt</bold>, <bold>Témiscouata</bold>, 1-VIII-1984, (2, MRNQ), <italic><tp:taxon-name>Pinus resinosa</tp:taxon-name></italic>; <bold>Lac Nadreau</bold>, <bold>La Côte</bold>-<bold>de</bold>-<bold>Beaupré</bold>, 9-VIII-1989, (16, MRNQ), <italic><tp:taxon-name>Picea mariana</tp:taxon-name></italic> / 31-VII-1990, (16, MRNQ), <italic><tp:taxon-name>Picea mariana</tp:taxon-name></italic>; <bold>Saint-Alphonse-de-Caplan</bold>, <bold>Bonaventure</bold>, 8-IX-1989, (1, MRNQ); <bold>Saint-Elzéar</bold>, <bold>Bonaventure</bold>, 27-VI-1984, (5, MRNQ), <italic><tp:taxon-name>Pinus sylvestris</tp:taxon-name></italic>; <bold>Lac du Curé</bold>, <bold>Bonaventure</bold>, 17-VI-1996, (4, MRNQ); <bold>Rivington</bold>, <bold>Argenteuil</bold>, 1-IX-1992, (10, MRNQ), <italic><tp:taxon-name>Pinus banksiana</tp:taxon-name></italic>; <bold>Kinnear’s Mills</bold>, <bold>Les Appalaches</bold>, 26-VIII-1993, (9, MRNQ), <italic><tp:taxon-name>Picea glauca</tp:taxon-name></italic> / 10-IX-1993, (3, MRNQ), <italic><tp:taxon-name>Picea glauca</tp:taxon-name></italic>; <bold>Sacré</bold>-<bold>Cœur</bold>-<bold>de</bold>-<bold>Marie</bold>, <bold>Les Appalaches</bold>, 5-VIII-1981, (5, MRNQ), <italic><tp:taxon-name>Picea abies</tp:taxon-name></italic>; <bold>Routhierville</bold>, <bold>La Matapédia</bold>, 31-VII-1996, (8,MRNQ), <italic><tp:taxon-name>Picea glauca</tp:taxon-name></italic>; <bold>Saint</bold>-<bold>Paul</bold>-<bold>de</bold>-<bold>Montminy</bold>, <bold>Montmagny</bold>, 24-VII-1981, (3, MRNQ), <italic><tp:taxon-name>Pinus resinosa</tp:taxon-name></italic>; <bold>Saint</bold>-<bold>Joseph</bold>-<bold>de</bold>-<bold>Ham</bold>, <bold>Les Sources</bold>, 21-VII-1981, (1, MRNQ), <italic><tp:taxon-name>Pinus resinosa</tp:taxon-name></italic>; <bold>Les Éboulements</bold>, <bold>Charlevoix</bold>, 4-VI-1981, (1, MRNQ), <italic><tp:taxon-name>Pinus strobus</tp:taxon-name></italic>; <bold>Saint</bold>-<bold>Hilarion</bold>, <bold>Charlevoix</bold>, 8-VIII-1990, (1, MRNQ), <italic><tp:taxon-name>Pinus strobus</tp:taxon-name></italic>; <bold>Petite</bold>-<bold>Rivière</bold>-<bold>Saint</bold>-<bold>François</bold>, <bold>Charlevoix</bold>, 19-VIII-1985, (2, MRNQ), <italic><tp:taxon-name>Picea abies</tp:taxon-name></italic>; <bold>Lac Rivard</bold>, <bold>Maria</bold>-<bold>Chapdelaine</bold>, 20-VII-2011, (1, MRNQ), <italic><tp:taxon-name>Picea mariana</tp:taxon-name></italic>; <bold>Lac des Trois Élans</bold>, <bold>Maria</bold>-<bold>Chapdelaine</bold>, 1-VIII-2001, (1, MRNQ), <italic><tp:taxon-name>Picea mariana</tp:taxon-name></italic>; <bold>Pointe</bold>-<bold>Lebel</bold>, <bold>Manicouagan</bold>, 7-VIII-1981, (1, MRNQ), <italic><tp:taxon-name>Pinus resinosa</tp:taxon-name></italic>; <bold>Sainte</bold>-<bold>Eulalie</bold>, <bold>Nicolet-Yamaska</bold>, 11-IX-1984, (2, MRNQ), <italic><tp:taxon-name>Picea abies</tp:taxon-name></italic>; <bold>Saint</bold>-<bold>Thomas</bold>-<bold>de</bold>-<bold>Cherbourg</bold>, <bold>Matane</bold>, 9-VIII-1979, (2, MRNQ), <italic><tp:taxon-name>Pinus banksiana</tp:taxon-name></italic>; <bold>Ruisseau Ernest</bold>, <bold>Antoine</bold>-<bold>Labelle</bold>, 6-VI-1981, (4, MRNQ), <italic><tp:taxon-name>Pinus strobus</tp:taxon-name></italic>; <bold>Scotstown</bold>, <bold>Le Haut</bold>-<bold>Saint</bold>-<bold>François</bold>, 26-VIII-1981, (3, MRNQ), <italic><tp:taxon-name>Picea glauca</tp:taxon-name></italic>; <bold>Saint</bold>-<bold>Félix</bold>-<bold>d’Otis</bold>, <bold>Le Fjord</bold>-<bold>du</bold>-<bold>Saguenay</bold>, 24-IX-1984, (6, MRNQ), <italic><tp:taxon-name>Pinus resinosa</tp:taxon-name></italic>; <bold>Réservoir Baskatong</bold>, <bold>La Vallée-de-la-Gatineau</bold>, 26-VI-1981, (2, MRNQ), <italic><tp:taxon-name>Pinus banksiana</tp:taxon-name></italic>; <bold>Île d’Anticosti</bold>, <bold>Minganie</bold>, 12-VI-1973, (4, CCC); <bold>Longue</bold>-<bold>Pointe</bold>-<bold>de</bold>-<bold>Mingan</bold>, <bold>Minganie</bold>, 25-VII-1980, (2, CCC); <bold>Sept</bold>-<bold>Îles</bold>, <bold>Sept</bold>-<bold>Rivières</bold>, 1-VIII-1982, (2, CCC), <italic><tp:taxon-name>Picea mariana</tp:taxon-name></italic> / 13-VI-1984, (1, CCC) / 8-VI-1985, (71, CCC) / 27-VII-1985, (1, CCC) / 3-VIII-1985, (30, CCC), <italic><tp:taxon-name>Picea mariana</tp:taxon-name></italic> / 24-V-1986, (5, CCC) / 6-VII-1986, (2, CCC) / 5-VIII-1986, (1, CCC) / 29-V-1987, (5, CCC) / 1-VI-1987, (1, CCC) / 7-VI-1987, (1, CCC) / 9-VII-1987, (2, CCC) / 16-VI-1988, (5, CCC) / 12-VII-1988, (1, CCC) / 2-VI-1990, (58, CCC) / 26-VII-1990, (1, CCC) / 23-VIII-1990, (16, CCC) / 10-VI-1991, (1, CCC) / 17-VII-1991, (11, CCC) / 20-VII-1991, (10, CCC) / 30-VII-1991, (1, CCC) / 6-VIII-1991, (4, CCC) / 9-VIII-1992, (4, CCC).</p></tp:treatment-sec><tp:treatment-sec sec-type="Distribution"><title>Distribution in Canada.</title><p><bold>NT</bold>, <bold>YT</bold>, <bold>AB</bold>, <bold>BC</bold>, <bold>ON</bold>, <bold>QC</bold>, <bold>NB</bold>, <bold>NS</bold>, <bold>NF</bold> <bold>&amp;</bold> <bold>LB</bold>.</p></tp:treatment-sec><tp:treatment-sec><!--Section generated to contain objects referenced in tp:taxon-treatment.--><fig id="F4" position="float" orientation="portrait"><label>Figure 4.</label><caption><p>Map of <italic>Pityophthorus nitidus</italic> Swaine records in Quebec, Canada.</p></caption><graphic xmlns:xlink="http://www.w3.org/1999/xlink" xlink:href="ZooKeys-348-097-g004.jpg" position="float" orientation="portrait" xlink:type="simple"/></fig></tp:treatment-sec><ref-list><ref id="B6"><mixed-citation xmlns:xlink="http://www.w3.org/1999/xlink" xlink:type="simple"><person-group><name name-style="western"><surname>Bright</surname><given-names>DE</given-names></name></person-group> (<year>1981</year>)<article-title> Taxonomic monograph of the genus <italic>Pityophthorus</italic> Eichhoff in North and Central America.</article-title><source>Memoirs of the Entomological Society of Canada </source><volume>118</volume>: <fpage>1</fpage>-<lpage>378</lpage>. doi: <ext-link ext-link-type="uri" xlink:href="http://dx.doi.org/10.4039/entm113118fv" xlink:type="simple">10.4039/entm113118fv</ext-link></mixed-citation></ref></ref-list></tp:taxon-treatment>
