# Supplementary material for: Occurrence of species of the genus Pityophthorus Eichhoff (Coleoptera, Curculionidae, Scolytinae) in the province of Quebec, Canada
Source: Zookeys. 2013 Nov 12;(348):97–124. doi: 10.3897/zookeys.348.6029 (PMC3837413; doi:10.3897/zookeys.348.6029)
Supplement: XML Treatment for Pityophthorus intextus [file zookeys.348.6029-treatment4.xml]

<!DOCTYPE tp:taxon-treatment
  PUBLIC "-//TaxonX//DTD Taxonomic Treatment Publishing DTD v0 20100105//EN" "tax-treatment-NSO.dtd">
<tp:taxon-treatment xmlns:tp="http://www.plazi.org/taxpub"><tp:treatment-meta><mixed-citation publication-type="journal"><person-group><name><surname>Popa</surname><given-names>Valentin</given-names></name><name><surname>Morneau</surname><given-names>Louis</given-names></name><name><surname>Piché</surname><given-names>Céline</given-names></name><name><surname>Deshaies</surname><given-names>André</given-names></name><name><surname>Bauce</surname><given-names>Eric</given-names></name><name><surname>Guertin</surname><given-names>Claude</given-names></name></person-group><article-title>Occurrence of species of the genus <italic>Pityophthorus</italic> Eichhoff (Coleoptera, Curculionidae, Scolytinae) in the province of Quebec, Canada</article-title><source>Zookeys</source><day>12</day><month>11</month><year>2013</year><volume>2013</volume><issue>348</issue><fpage>97</fpage><lpage>124</lpage><pub-id pub-id-type="doi">10.3897/zookeys.348.6029</pub-id></mixed-citation></tp:treatment-meta><tp:nomenclature><tp:taxon-name>
                        <tp:taxon-name-part taxon-name-part-type="genus">Pityophthorus</tp:taxon-name-part>
                        <tp:taxon-name-part taxon-name-part-type="species">intextus</tp:taxon-name-part>
                    <object-id xmlns:xlink="http://www.w3.org/1999/xlink" xlink:type="simple">http://species-id.net/wiki/Pityophthorus_intextus</object-id>
								</tp:taxon-name><tp:taxon-authority>Swaine, 1917</tp:taxon-authority><xref ref-type="fig" rid="F9">Fig. 9</xref></tp:nomenclature><tp:treatment-sec sec-type="New records"><title>New records.</title><p><bold>Saint-Hilarion</bold>, <bold>Charlevoix</bold>, 8-VIII-1990, (1, MRNQ), <italic><tp:taxon-name>Picea glauca</tp:taxon-name></italic>; <bold>Lac Fourcet</bold>, <bold>Antoine-Labelle</bold>, 9-VII-1981, (1, MRNQ), <italic><tp:taxon-name>Picea mariana</tp:taxon-name></italic>; <bold>Saint-Hérménégilde</bold>, <bold>Coaticook</bold>, 5-VII-1985, (1, MRNQ), <italic><tp:taxon-name>Pinus resionsa</tp:taxon-name></italic>; <bold>Lac Poutrincourt</bold><!--PageBreak-->, <bold>Le Domaine-du-Roy</bold>, 25-VII-2007, (1, MRNQ), <italic><tp:taxon-name>Pinus banksiana</tp:taxon-name></italic>; <bold>Sept-Îles</bold>, <bold>Sept-Rivières</bold>, 13-VII-1987, (1, CCC) / 16-VI-1988, (1, CCC).</p></tp:treatment-sec><tp:treatment-sec sec-type="Distribution"><title>Distribution in Canada.</title><p><bold>BC</bold>, <bold>AB</bold>, <bold>SK</bold>, <bold>MB</bold>, <bold>ON</bold>, <bold>QC</bold>, <bold>NB</bold>, <bold>NS</bold>, <bold>NF</bold> <bold>&amp;</bold> <bold>LB</bold>.</p></tp:treatment-sec><tp:treatment-sec><!--Section generated to contain objects referenced in tp:taxon-treatment.--><fig id="F9" position="float" orientation="portrait"><label>Figure 9.</label><caption><p>Map of <italic>Pityophthorus carinatus carinatus</italic> Bright, <italic>Pityophthorus intextus</italic> Swaine and <italic>Pityophthorus ramiperda</italic> Swaine records in Quebec, Canada.</p></caption><graphic xmlns:xlink="http://www.w3.org/1999/xlink" xlink:href="ZooKeys-348-097-g009.jpg" position="float" orientation="portrait" xlink:type="simple"/></fig></tp:treatment-sec></tp:taxon-treatment>
