# Supplementary material for: Occurrence of species of the genus Pityophthorus Eichhoff (Coleoptera, Curculionidae, Scolytinae) in the province of Quebec, Canada
Source: Zookeys. 2013 Nov 12;(348):97–124. doi: 10.3897/zookeys.348.6029 (PMC3837413; doi:10.3897/zookeys.348.6029)
Supplement: XML Treatment for Pityophthorus pulchellus pulchellus [file zookeys.348.6029-treatment5.xml]

<!DOCTYPE tp:taxon-treatment
  PUBLIC "-//TaxonX//DTD Taxonomic Treatment Publishing DTD v0 20100105//EN" "tax-treatment-NSO.dtd">
<tp:taxon-treatment xmlns:tp="http://www.plazi.org/taxpub"><tp:treatment-meta><mixed-citation publication-type="journal"><person-group><name><surname>Popa</surname><given-names>Valentin</given-names></name><name><surname>Morneau</surname><given-names>Louis</given-names></name><name><surname>Piché</surname><given-names>Céline</given-names></name><name><surname>Deshaies</surname><given-names>André</given-names></name><name><surname>Bauce</surname><given-names>Eric</given-names></name><name><surname>Guertin</surname><given-names>Claude</given-names></name></person-group><article-title>Occurrence of species of the genus <italic>Pityophthorus</italic> Eichhoff (Coleoptera, Curculionidae, Scolytinae) in the province of Quebec, Canada</article-title><source>Zookeys</source><day>12</day><month>11</month><year>2013</year><volume>2013</volume><issue>348</issue><fpage>97</fpage><lpage>124</lpage><pub-id pub-id-type="doi">10.3897/zookeys.348.6029</pub-id></mixed-citation></tp:treatment-meta><tp:nomenclature><tp:taxon-name>
                        <tp:taxon-name-part taxon-name-part-type="genus">Pityophthorus</tp:taxon-name-part>
                        <tp:taxon-name-part taxon-name-part-type="species">pulchellus</tp:taxon-name-part>
                        <tp:taxon-name-part taxon-name-part-type="subspecies">pulchellus</tp:taxon-name-part>
                    <object-id xmlns:xlink="http://www.w3.org/1999/xlink" xlink:type="simple">http://species-id.net/wiki/Pityophthorus_pulchellus_pulchellus</object-id>
								</tp:taxon-name><tp:taxon-authority>Eichhoff, 1869</tp:taxon-authority><xref ref-type="fig" rid="F2">Fig. 2</xref></tp:nomenclature><tp:treatment-sec sec-type="Records from Bright (1981)"><title>Records from <xref ref-type="bibr" rid="B6">Bright (1981)</xref>.</title><p><bold>Kazabazua</bold>, <bold>La</bold>-<bold>Vallée</bold>-<bold>de</bold>-<bold>la</bold>-<bold>Gatineau</bold>, 13-XII-1917, (5, CNC), <italic><tp:taxon-name>Pinus banksiana</tp:taxon-name></italic>; <bold>Lac Saint</bold>-<bold>Jean, Lac Saint</bold>-<bold>Jean E</bold>, ?, (6, LFRC), <italic><tp:taxon-name>Pinus banksiana</tp:taxon-name></italic>; <bold>Sainte-Anne-du-Lac (Zec Mitchinamécus)</bold>, <bold>Antoine</bold>-<bold>Labelle</bold>, 4-VII-1978, (48, LFRC), <italic><tp:taxon-name>Pinus banksiana</tp:taxon-name></italic>.</p></tp:treatment-sec><tp:treatment-sec sec-type="Records from Paquin and Dupérré (2001)"><title>Records from <xref ref-type="bibr" rid="B29">Paquin and Dupérré (2001)</xref>.</title><p><bold>Jamésie</bold>, 14-IX-1997, (1, LEMU), <italic><tp:taxon-name>Picea mariana</tp:taxon-name></italic>.</p></tp:treatment-sec><tp:treatment-sec sec-type="New records"><title>New records.</title><p><bold>Sainte</bold>-<bold>Françoise</bold>, <bold>Bécancour</bold>, 18-VI-1986, (4, MRNQ), <italic><tp:taxon-name>Pinus strobus</tp:taxon-name></italic>; <bold>Colombier</bold> (<bold>Serres</bold>), <bold>La Haute</bold>-<bold>Côte</bold>-<bold>Nord</bold>, 16-VII-1986, (2, MRNQ), <italic><tp:taxon-name>Pinus resinosa</tp:taxon-name></italic>; <bold>Les Escoumins</bold>, <bold>La Haute</bold>-<bold>Côte</bold>-<bold>Nord</bold>, 6-VI-1984, (1, CCC); <bold>Saint</bold>-<bold>Ambroise</bold>, <bold>Le Fjord</bold>-<bold>du</bold>-<bold>Saguenay</bold>, 6-VII-1992, (1, MRNQ), <italic><tp:taxon-name>Pinus strobus</tp:taxon-name></italic>; <bold>Lac du Grand</bold> <bold>Détour</bold>, <bold>Le Fjord</bold>-<bold>du</bold>-<bold>Saguenay</bold>, 20-VII-2011, (1, MRNQ), <italic><tp:taxon-name>Pinus banksiana</tp:taxon-name></italic>; <bold>Saint</bold>-<bold>David</bold>-<bold>de</bold>-<bold>Falardeau</bold>, <bold>Le Fjord</bold>-<bold>du</bold>-<bold>Saguenay</bold>, 9-VII-1996, (1, MRNQ), <italic><tp:taxon-name>Pinus resinosa</tp:taxon-name></italic>; <bold>Sept</bold>-<bold>Îles</bold>, <bold>Sept</bold>-<bold>Rivières</bold>, 8-VI-1985, (4, CCC) / 16-V-1986, (3, CCC) / 6-VII-1986 (1, CCC) / 29-V-1987, (1, CCC) / 17-VI-1987, (1, CCC) / 25-VI-1987, (2, CCC) / 13-VII-1987, (15, CCC) / 12-VI-1988, (3, CCC) / 21-VI-1988, (7, CCC) / 4-VII-1988, (3, CCC) / 19-V-1989, (1, CCC) / 9-VI-1989, (1, CCC) / 27-V-1990, (7, CCC) / 2-VI-1990, (99, CCC) / 26-VII-1990, (1, CCC) / 27-VIII-1990<!--PageBreak-->, (3, CCC) / 29-V-1991, (22, CCC) / 12-VIII-1991, (1, CCC) / 22-V-1992, (2, CCC); <bold>Lac Saint</bold>-<bold>Ludger</bold>, <bold>Lac Saint</bold>-<bold>Jean</bold>-<bold>Est</bold>, 18-VII-1981, (3, MRNQ), <italic><tp:taxon-name>Pinus banksiana</tp:taxon-name></italic>;<bold>Ruisseau du Pont</bold>, <bold>Lac Saint</bold>-<bold>Jean</bold>-<bold>Est</bold>, 31-VII-1984, (10, MRNQ), <italic><tp:taxon-name>Pinus banksiana</tp:taxon-name></italic>; <bold>Notre</bold>-<bold>Dame</bold>-<bold>du</bold>-<bold>Rosaire</bold>, <bold>Lac Saint</bold>-<bold>Jean</bold>-<bold>Est</bold>, 1-VII-1981, (1, MRNQ), <italic><tp:taxon-name>Picea glauca</tp:taxon-name></italic>; <bold>Lac Fourcet</bold>, <bold>Antoine</bold>-<bold>Labelle</bold>, 9-VII-1981, (1, MRNQ), <italic><tp:taxon-name>Picea mariana</tp:taxon-name></italic>; <bold>Chute</bold>-<bold>Saint</bold>-<bold>Philippe</bold>, <bold>Antoine</bold>-<bold>Labelle</bold>, 16-VI-1995, (4, MRNQ), <italic><tp:taxon-name>Pinus banksiana</tp:taxon-name></italic>; <bold>Landrienne</bold>, <bold>Abitibi</bold>, 15-VII-1987, (2, MRNQ), <italic><tp:taxon-name>Pinus banksiana</tp:taxon-name></italic>; <bold>Authier Nord</bold>, <bold>Abitibi Ouest</bold>, 13-VII-1979, (1, MRNQ), <italic><tp:taxon-name>Pinus banksiana</tp:taxon-name></italic>; <bold>La Morandière, Abitibi</bold>, 11-VII-1984, (9, MRNQ), <italic><tp:taxon-name>Pinus banksiana</tp:taxon-name></italic>; <bold>Guyenne Township, Abitibi</bold>, 16-VIII-1983, (1, MRNQ), <italic><tp:taxon-name>Pinus banksiana</tp:taxon-name></italic>; <bold>Lac Castagnier</bold>, <bold>Abitibi</bold>, 9-IX-1986, (3, MRNQ), <italic><tp:taxon-name>Pinus banksiana</tp:taxon-name></italic>; <bold>Villemontel</bold>, <bold>Abitibi</bold>, 31-VIII-1983, (80, LFRC), <italic><tp:taxon-name>Pinus banksiana</tp:taxon-name></italic>; <bold>Lac Dubois</bold>, <bold>Témiscamingue</bold>, 21-VIII-1986, (1, MRNQ), <italic><tp:taxon-name>Pinus banksiana</tp:taxon-name></italic>; <bold>Lorainville</bold>, <bold>Témiscamigue</bold>, 4-VI-1981, (51, MRNQ), <italic><tp:taxon-name>Pinus banksiana</tp:taxon-name></italic>; <bold>Lac Nodier</bold>, <bold>Témiscamingue</bold>, 4-VIII-1981, (1, MRNQ), <italic><tp:taxon-name>Pinus banksiana</tp:taxon-name></italic>; <bold>Cloutier,</bold> <bold>Rouyn</bold>-<bold>Noranda</bold>, 30-VII-1981, (4, MRNQ), <italic><tp:taxon-name>Pinus banksiana</tp:taxon-name></italic>; <bold>Lac Surimau</bold>, <bold>Rouyn-Noranda</bold>, 11-VIII-1982, (5, MRNQ), <italic><tp:taxon-name>Pinus banksiana</tp:taxon-name></italic>; <bold>Rapide</bold>-<bold>Deux</bold>, <bold>Rouyn</bold>-<bold>Noranda</bold>, 6-VI-1983, (1, MRNQ), <italic><tp:taxon-name>Pinus banksiana</tp:taxon-name></italic>;<bold>Lac Charles,</bold> <bold>Le Haut</bold>-<bold>Saint</bold>-<bold>Maurice</bold>, 17-VII-1987, (1, MRNQ), <italic><tp:taxon-name>Pinus banksiana</tp:taxon-name></italic>; <bold>Lac Wet</bold>, <bold>Le Haut</bold>-<bold>Saint</bold>-<bold>Maurice</bold>, 13-VIII-1992, (15, MRNQ), <italic><tp:taxon-name>Pinus banksiana</tp:taxon-name></italic>; <bold>Lac Gosselin</bold>, <bold>Le Haut</bold>-<bold>Saint</bold>-<bold>Maurice</bold>, 1-VIII-1981, (6, MRNQ), <italic><tp:taxon-name>Pinus banksiana</tp:taxon-name></italic>; <bold>Lac Louvicourt</bold>, <bold>La</bold>-<bold>Vallée</bold>-<bold>de</bold>-<bold>l’Or</bold>, 6-IX-1984, (1, MRNQ), <italic><tp:taxon-name>Pinus banksiana</tp:taxon-name></italic>; <bold>Lac Tremblay</bold>, <bold>La</bold>-<bold>Vallée</bold>-<bold>de</bold>-<bold>l’Or,</bold> 27-VII-2011, (1, MRNQ), <italic><tp:taxon-name>Pinus banksiana</tp:taxon-name></italic>; <bold>Rivière Mégiscane</bold>, <bold>La</bold>-<bold>Vallée</bold>-<bold>de</bold>-<bold>l’Or</bold>, 12-VI-1981, (5, MRNQ), <italic><tp:taxon-name>Pinus banksiana</tp:taxon-name></italic>; <bold>Lac Faillon</bold>, <bold>La</bold>-<bold>Vallée</bold>-<bold>de</bold>-<bold>l’Or,</bold> 16-VI-1981, (2, MRNQ), <italic><tp:taxon-name>Pinus banksiana</tp:taxon-name></italic>; <bold>Lac Villebon, La</bold>-<bold>Vallée</bold>-<bold>de</bold>-<bold>l’Or</bold>, 6-VI-1981, (4, MRNQ), <italic><tp:taxon-name>Pinus banksiana</tp:taxon-name></italic> / 2-IX-1981, (4, MRNQ), <italic><tp:taxon-name>Pinus banksiana</tp:taxon-name></italic>; <bold>Lac Fournière</bold>, <bold>La</bold>-<bold>Vallée</bold>-<bold>de</bold>-<bold>l’Or</bold>, 4-VIII-1981, (3, MRNQ), <italic><tp:taxon-name>Pinus banksiana</tp:taxon-name></italic> / 7-VIII-1981, (3, MRNQ), <italic><tp:taxon-name>Pinus banksiana</tp:taxon-name></italic>; <bold>Lac Prospère</bold>, <bold>La</bold>-<bold>Vallée</bold>-<bold>de</bold>-<bold>l’Or</bold>, 22-VIII-1981, (3, MRNQ), <italic><tp:taxon-name>Pinus banksiana</tp:taxon-name></italic>; <bold>Lac Palouse</bold>, <bold>La</bold>-<bold>Vallée</bold>-<bold>de</bold>-<bold>l’Or</bold>, 9-VI-1983, (26, MRNQ), <italic><tp:taxon-name>Pinus banksiana</tp:taxon-name></italic>; <bold>Pointe</bold>-<bold>Lebel Airport</bold>, <bold>Manicouagan</bold>, 17-VIII-1981, (2, MRNQ), <italic><tp:taxon-name>Pinus resinosa</tp:taxon-name></italic>; <bold>Lac Pistuacanis</bold>, <bold>Manicouagan</bold>, 18-VII-1981, (4, MRNQ), <italic><tp:taxon-name>Pinus banksiana</tp:taxon-name></italic>; <bold>Rivière Betsiamites</bold>, <bold>Manicouagan</bold>, 5-VIII-1981, (1, MRNQ), <italic><tp:taxon-name>Pinus banksiana</tp:taxon-name></italic>; <bold>Lac Saint</bold>-<bold>Pierre</bold>, <bold>Le Domaine</bold>-<bold>du</bold>-<bold>Roy</bold>, 17-VI-1981, (4, MRNQ), <italic><tp:taxon-name>Pinus banksiana</tp:taxon-name></italic>; <bold>Saint</bold>-<bold>Félicien</bold>, <bold>Le Domaine</bold>-<bold>du</bold>-<bold>Roy</bold>, 26-V-2006, (5, MRNQ), <italic><tp:taxon-name>Pinus banksiana</tp:taxon-name></italic>; <bold>Lac Beemer</bold>, <bold>Le Domaine</bold>-<bold>du</bold>-<bold>Roy</bold>, 18-VII-2007, (2, MRNQ), <italic><tp:taxon-name>Pinus banksiana</tp:taxon-name></italic>; <bold>Lac Mignault</bold>, <bold>Le Domaine</bold>-<bold>du</bold>-<bold>Roy</bold>, 15-IX-2005, (1, MRNQ), <italic><tp:taxon-name>Picea</tp:taxon-name></italic> sp.; <bold>Rivière Désert</bold>, <bold>La Vallée</bold>-<bold>de</bold>-<bold>la</bold>-<bold>Gatineau</bold>, 12-VII-1984, (1, MRNQ), <italic><tp:taxon-name>Pinus strobus</tp:taxon-name></italic>; <bold>Lac Rond</bold>, <bold>La Vallée</bold>-<bold>de</bold>-<bold>la</bold>-<bold>Gatineau</bold>, 22-VI-1983, (52, MRNQ), <italic><tp:taxon-name>Pinus banksiana</tp:taxon-name></italic>; <bold>Lac des Outaouais</bold>, <bold>La Vallée</bold>-<bold>de</bold>-<bold>la</bold>-<bold>Gatineau</bold>, 18-VIII-1981, (6, MRNQ), <italic><tp:taxon-name>Pinus banksiana</tp:taxon-name></italic>; <bold>Lac Mosher</bold>, <bold>La Vallée</bold>-<bold>de</bold>-<bold>la</bold>-<bold>Gatineau</bold>, 26-VII-1983, (9, MRNQ), <italic><tp:taxon-name>Pinus banksiana</tp:taxon-name></italic>; <bold>Lac Danford</bold>, <bold>La Vallée</bold>-<bold>de</bold>-<bold>la</bold>-<bold>Gatineau</bold>, 16-VIII-1980, (3, MRNQ), <italic><tp:taxon-name>Pinus banksiana</tp:taxon-name></italic> / 13-IX-1983, (3, MRNQ), <italic><tp:taxon-name>Pinus resinosa</tp:taxon-name></italic>; <bold>Kazabazua</bold>, <bold>La Vallée</bold>-<bold>de</bold>-<bold>la</bold>-<bold>Gatineau</bold>, 13-XII-1971, (4, MRNQ), <italic><tp:taxon-name>Pinus resinosa</tp:taxon-name></italic> / 28-V-1984 (7, MRNQ), <italic><tp:taxon-name>Pinus resinosa</tp:taxon-name></italic>; <bold>Lac Dickson</bold>, <bold>Pontiac</bold>, 16-VII-1992, (1, MRNQ)<!--PageBreak-->, <italic><tp:taxon-name>Pinus banksiana</tp:taxon-name></italic>; <bold>Lac Nigault</bold>, <bold>Pontiac</bold>, 29-VIII-1994, (2, MRNQ), <italic><tp:taxon-name>Pinus resinosa</tp:taxon-name></italic>; <bold>Lac Charrette</bold>, <bold>Pontiac</bold>, 5-VIII-1981, (2, MRNQ), <italic><tp:taxon-name>Pinus strobus</tp:taxon-name></italic>; <bold>Bas</bold>-<bold>de</bold>-<bold>l’Anse</bold>, <bold>Charlevoix</bold>-<bold>Est</bold>, 18-VI-1981, (2, MRNQ), <italic><tp:taxon-name>Pinus sylvestris</tp:taxon-name></italic>; <bold>Lac Port au Saumon</bold>, <bold>Charlevoix</bold>-<bold>Est</bold>, 23-VII-1981, (2, MRNQ), <italic><tp:taxon-name>Pinus banksiana</tp:taxon-name></italic>; <bold>Saint</bold>-<bold>Sébastien</bold>-<bold>de</bold>-<bold>Frontenac</bold>, <bold>Le Granit</bold>, 16-VII-1981, (4, MRNQ), <italic><tp:taxon-name>Pinus banksiana</tp:taxon-name></italic>; <bold>Lac Rivaille</bold>, <bold>Maria</bold>-<bold>Chapdelaine</bold>, 28-VIII-2008, (6, MRNQ), <italic><tp:taxon-name>Pinus banksiana</tp:taxon-name></italic>; <bold>Bromptonville</bold>, <bold>Sherbrooke</bold>, 31-VII-1981, (1, MRNQ), <italic><tp:taxon-name>Pinus sylvestris</tp:taxon-name></italic>; <bold>Lac Winsch</bold>, <bold>Jamésie</bold>, 12-VIII-1981, (1, MRNQ), <italic><tp:taxon-name>Pinus banksiana</tp:taxon-name></italic>; <bold>Les Étroits</bold>, <bold>Témiscouata</bold>, 24-VII-1986, (3, MRNQ), <italic><tp:taxon-name>Pinus resinosa</tp:taxon-name></italic>.</p></tp:treatment-sec><tp:treatment-sec sec-type="Distribution"><title>Distribution in Canada.</title><p><bold>YT</bold>, <bold>NT</bold>, <bold>BC</bold>, <bold>AB</bold>, <bold>SK</bold>, <bold>MB</bold>, <bold>ON</bold>, <bold>QC</bold>, <bold>NB</bold>.</p></tp:treatment-sec><tp:treatment-sec><!--Section generated to contain objects referenced in tp:taxon-treatment.--><fig id="F2" position="float" orientation="portrait"><label>Figure 2.</label><caption><p>Map of <italic>Pityophthorus pulchellus pulchellus</italic> Eichhoff records in Quebec, Canada.</p></caption><graphic xmlns:xlink="http://www.w3.org/1999/xlink" xlink:href="ZooKeys-348-097-g002.jpg" position="float" orientation="portrait" xlink:type="simple"/></fig></tp:treatment-sec><ref-list><ref id="B6"><mixed-citation xmlns:xlink="http://www.w3.org/1999/xlink" xlink:type="simple"><person-group><name name-style="western"><surname>Bright</surname><given-names>DE</given-names></name></person-group> (<year>1981</year>)<article-title> Taxonomic monograph of the genus <italic>Pityophthorus</italic> Eichhoff in North and Central America.</article-title><source>Memoirs of the Entomological Society of Canada </source><volume>118</volume>: <fpage>1</fpage>-<lpage>378</lpage>. doi: <ext-link ext-link-type="uri" xlink:href="http://dx.doi.org/10.4039/entm113118fv" xlink:type="simple">10.4039/entm113118fv</ext-link></mixed-citation></ref><ref id="B29"><mixed-citation xmlns:xlink="http://www.w3.org/1999/xlink" xlink:type="simple"><person-group><name name-style="western"><surname>Paquin</surname><given-names>P</given-names></name><name name-style="western"><surname>Dupérré</surname><given-names>N</given-names></name></person-group> (<year>2001</year>)<article-title> Beetles of the boreal forest: a faunistic survey carried out in western Quebec.</article-title><source>Proceedings of the Entomological Society of Ontario </source><volume>132</volume>: <fpage>57</fpage>-<lpage>98</lpage>.</mixed-citation></ref></ref-list></tp:taxon-treatment>
