# Supplementary material for: Occurrence of species of the genus Pityophthorus Eichhoff (Coleoptera, Curculionidae, Scolytinae) in the province of Quebec, Canada
Source: Zookeys. 2013 Nov 12;(348):97–124. doi: 10.3897/zookeys.348.6029 (PMC3837413; doi:10.3897/zookeys.348.6029)
Supplement: XML Treatment for Pityophthorus cariniceps [file zookeys.348.6029-treatment6.xml]

<!DOCTYPE tp:taxon-treatment
  PUBLIC "-//TaxonX//DTD Taxonomic Treatment Publishing DTD v0 20100105//EN" "tax-treatment-NSO.dtd">
<tp:taxon-treatment xmlns:tp="http://www.plazi.org/taxpub"><tp:treatment-meta><mixed-citation publication-type="journal"><person-group><name><surname>Popa</surname><given-names>Valentin</given-names></name><name><surname>Morneau</surname><given-names>Louis</given-names></name><name><surname>Piché</surname><given-names>Céline</given-names></name><name><surname>Deshaies</surname><given-names>André</given-names></name><name><surname>Bauce</surname><given-names>Eric</given-names></name><name><surname>Guertin</surname><given-names>Claude</given-names></name></person-group><article-title>Occurrence of species of the genus <italic>Pityophthorus</italic> Eichhoff (Coleoptera, Curculionidae, Scolytinae) in the province of Quebec, Canada</article-title><source>Zookeys</source><day>12</day><month>11</month><year>2013</year><volume>2013</volume><issue>348</issue><fpage>97</fpage><lpage>124</lpage><pub-id pub-id-type="doi">10.3897/zookeys.348.6029</pub-id></mixed-citation></tp:treatment-meta><tp:nomenclature><tp:taxon-name>
                        <tp:taxon-name-part taxon-name-part-type="genus">Pityophthorus</tp:taxon-name-part>
                        <tp:taxon-name-part taxon-name-part-type="species">cariniceps</tp:taxon-name-part>
                    <object-id xmlns:xlink="http://www.w3.org/1999/xlink" xlink:type="simple">http://species-id.net/wiki/Pityophthorus_cariniceps</object-id>
								</tp:taxon-name><tp:taxon-authority>LeConte &amp; Horn, 1876</tp:taxon-authority><xref ref-type="fig" rid="F5">Fig. 5</xref></tp:nomenclature><tp:treatment-sec sec-type="Records from Bright (1981)"><title>Records from <xref ref-type="bibr" rid="B6">Bright (1981)</xref>.</title><p><bold>Sainte</bold>-<bold>Anne</bold>-<bold>de</bold>-<bold>Bellevue</bold>, <bold>Montréal,</bold> 17-VIII-1910, (1, CNC), <italic><tp:taxon-name>Pinus</tp:taxon-name></italic> sp.; <bold>L</bold>’<bold>Île Perrot</bold>, <bold>Vaudreuil</bold>-<bold>Soulanges</bold>, various dates, (42, CNC) / 4 specimens supposedly originating from the same samples were found at LEMU, <italic><tp:taxon-name>Pinus</tp:taxon-name></italic> sp.; <bold>Old Chelsea</bold>, <bold>Les Collines</bold>-<bold>de</bold>-<bold>l’Outaouais</bold>, 23-VI-1966, (14, CNC), <italic><tp:taxon-name>Pinus strobus</tp:taxon-name></italic>; <bold>Wychwood</bold>, <bold>Communauté</bold>-<bold>Urbaine</bold>-<bold>de</bold>-<bold>l’Outaouais</bold>, 2-VI-1917, (5, CNC), <italic><tp:taxon-name>Pinus resinosa</tp:taxon-name></italic>.</p></tp:treatment-sec><tp:treatment-sec sec-type="New records"><title>New records.</title><p><bold>Ways</bold>-<bold>Mills</bold>, <bold>Coaticoock</bold>, 13-V-1988, (1, MRNQ), <italic><tp:taxon-name>Pinus strobus</tp:taxon-name></italic>; <bold>Beebe Plain</bold>, <bold>Memphrémagog</bold>, 5-VI-1989, (1, MRNQ), <italic><tp:taxon-name>Pinus strobus</tp:taxon-name></italic>; <bold>Saint</bold>-<bold>Aimé</bold>-<bold>des</bold>-<bold>Lacs</bold>, <bold>Charlevoix</bold>-<bold>Est</bold>, 26-VI-1992, (4, MRNQ), <italic><tp:taxon-name>Pinus strobus</tp:taxon-name></italic>; <bold>Shawville</bold>, <bold>Pontiac</bold>, 9-V-2001, (3, MRNQ), <italic><tp:taxon-name>Pinus resinosa</tp:taxon-name></italic>; <bold>Lac Hickey</bold>, <bold>Pontiac</bold>, 14-V-2007, (2, MRNQ), <italic><tp:taxon-name>Pinus strobus</tp:taxon-name></italic>; <bold>Lac Prendergast</bold>, <bold>Pontiac</bold>, 25-V-1981, (1, MRNQ), <italic><tp:taxon-name>Pinus strobus</tp:taxon-name></italic><!--PageBreak-->; <bold>Thorne Centre</bold>, <bold>Pontiac</bold>, 26-V-2003, (2, MRNQ), <italic><tp:taxon-name>Pinus resinosa</tp:taxon-name></italic>; <bold>Baie du Chat</bold>, <bold>Pontiac</bold>, 5-VII-1981, (5, MRNQ), <italic><tp:taxon-name>Pinus strobus</tp:taxon-name></italic>; <bold>Fort Coulonge</bold>, <bold>Pontiac</bold>, various dates in the period 2008-2012, (124, INRS-IAF), <italic><tp:taxon-name>Pinus strobus</tp:taxon-name></italic>; <bold>Lac Cayamant, Pontiac</bold>, various dates in the period 2008-2012, (22, INRS-IAF), <italic><tp:taxon-name>Pinus strobus</tp:taxon-name></italic>; <bold>Lac Ruthledge</bold>, <bold>Les Collines</bold>-<bold>de</bold>-<bold>l’Outaouais</bold>, 18-VII-1981, (2, MRNQ), <italic><tp:taxon-name>Pinus strobus</tp:taxon-name></italic>; <bold>Sainte</bold>-<bold>Cécile</bold>-<bold>de</bold>-<bold>Masham</bold>, <bold>Les Collines</bold>-<bold>de</bold>-<bold>l’Outaouais</bold>, 31-VII-1972, (10, LFRC), <italic><tp:taxon-name>Pinus sylvestris</tp:taxon-name></italic>; <bold>Saint</bold>-<bold>Charles</bold>-<bold>de</bold>-<bold>Mandeville</bold>, <bold>D’Autray</bold>, 13-VII-1981, (5, MRNQ), <italic><tp:taxon-name>Pinus strobus</tp:taxon-name></italic>; <bold>Saint</bold>-<bold>Zéphirin</bold>, <bold>Nicolet</bold>-<bold>Yamaska</bold>, 29-VI-1981, (4, MRNQ), <italic><tp:taxon-name>Pinus strobus</tp:taxon-name></italic>; <bold>Les Éboulements</bold>, <bold>Charlevoix</bold>, 4-VI-1981, (2, MRNQ), <italic><tp:taxon-name>Pinus strobus</tp:taxon-name></italic>; <bold>Camp l’Oasis</bold>, <bold>Portneuf</bold>, 12-VI-1980, (1, MRNQ), <italic><tp:taxon-name>Pinus strobus</tp:taxon-name></italic>; <bold>Island Brook</bold>, <bold>Les Haut</bold>-<bold>Saint</bold>-<bold>François</bold>, 30-VII-1981, (1, MRNQ), <italic><tp:taxon-name>Pinus resinosa</tp:taxon-name></italic>; <bold>Cookshire</bold>, <bold>Le Haut</bold>-<bold>Saint</bold>-<bold>François</bold>, 26-IV-2002, (2, MRNQ), <italic><tp:taxon-name>Pinus banksiana</tp:taxon-name></italic>; <bold>Lemieux</bold>, <bold>Bécancour</bold>, 27-VII-1981, (2, MRNQ), <italic><tp:taxon-name>Pinus banksiana</tp:taxon-name></italic>; <bold>Zec</bold> <bold>Chauvin</bold>, <bold>La Haute</bold>-<bold>Côte</bold>-<bold>Nord</bold>, 13-IV-1983, (5, MRNQ), <italic><tp:taxon-name>Pinus strobus</tp:taxon-name></italic> / 8-VI-1983, (2, MRNQ), <italic><tp:taxon-name>Pinus strobus</tp:taxon-name></italic>; <bold>Mont</bold>-<bold>Saint</bold>-<bold>Hilaire</bold>, <bold>La</bold>-<bold>Vallée</bold>-<bold>du</bold>-<bold>Richelieu</bold>, 24-V-1916, (1, LEMU), <italic><tp:taxon-name>Pinus strobus</tp:taxon-name></italic>; <bold>Oka</bold>, <bold>Deux</bold>-<bold>Montagnes</bold>, 5-VII-1978, (1, CCC), <italic><tp:taxon-name>Pinus strobus</tp:taxon-name></italic>; <bold>Saint</bold>-<bold>Amable</bold>, <bold>Marguerite</bold>-<bold>D’Youville</bold>, 11-V-1999, (3, MRNQ), <italic><tp:taxon-name>Pinus strobus</tp:taxon-name></italic> / various dates in the period 2008-2012, (1051, INRS-IAF), <italic><tp:taxon-name>Pinus strobus</tp:taxon-name></italic>; <bold>Saint</bold>-<bold>Claude</bold>, <bold>Le</bold>-<bold>Val</bold>-<bold>Saint</bold>-<bold>François</bold>, various dates in the period 2008-2012, (85, INRS-IAF), <italic><tp:taxon-name>Pinus strobus</tp:taxon-name></italic>; <bold>Saint</bold>-<bold>Simon</bold>-<bold>les</bold>-<bold>Mines</bold>, <bold>Beauce</bold>-<bold>Sartigan</bold>, various dates in the period 2008-2012, (93, INRS-IAF), <italic><tp:taxon-name>Pinus strobus</tp:taxon-name></italic>; <bold>Cap-Tourmente</bold>, <bold>La Côte</bold>-<bold>de</bold>-<bold>Beaupré</bold>, various dates in the period 2008-2012, (178, INRS-IAF), <italic><tp:taxon-name>Pinus strobus</tp:taxon-name></italic>; <bold>Sept</bold>-<bold>Îles</bold>, <bold>Sept</bold>-<bold>Rivières</bold>, 8-VI-1985, (1, CCC) / 12-VII-1986, (1, CCC) / 13-VI-1987, (1, CCC) / 10-VII-1987, (1, CCC) / 18-VI-1988, (1, CCC) / 21-VI-1988, (1, CCC) / 4-VII-1988, (2, CCC) / 27-V-1990, (1, CCC) / 29-V-1991, (3, CCC) / 29-VII-1991, (1, CCC); <bold>Lac Ramsay</bold>, <bold>Les Collines</bold>-<bold>de</bold>-<bold>l’Outaouais</bold>, 18-V-2009, (1, CCC); <bold>Johnville</bold>, <bold>Compton</bold>, 13-V-1987 (1, CLC) / 17-V-1987 (2, CLC) / 20-V-1987 (1, CLC) / 22-V-1988 (1, CLC) / 17-V-1989 (3, CLC) / 21-V-1989 (1, CLC) / 22-X-1989 (1, CLC).</p></tp:treatment-sec><tp:treatment-sec sec-type="Distribution"><title>Distribution in Canada.</title><p><bold>AB</bold>, <bold>SK</bold>, <bold>MB</bold>, <bold>ON</bold>, <bold>QC</bold>, <bold>NB</bold>, <bold>NS</bold>.</p></tp:treatment-sec><tp:treatment-sec><!--Section generated to contain objects referenced in tp:taxon-treatment.--><fig id="F5" position="float" orientation="portrait"><label>Figure 5.</label><caption><p>Map of <italic>Pityophthorus cariniceps</italic> LeConte &amp; Horn recordsin Quebec, Canada.</p></caption><graphic xmlns:xlink="http://www.w3.org/1999/xlink" xlink:href="ZooKeys-348-097-g005.jpg" position="float" orientation="portrait" xlink:type="simple"/></fig></tp:treatment-sec><ref-list><ref id="B6"><mixed-citation xmlns:xlink="http://www.w3.org/1999/xlink" xlink:type="simple"><person-group><name name-style="western"><surname>Bright</surname><given-names>DE</given-names></name></person-group> (<year>1981</year>)<article-title> Taxonomic monograph of the genus <italic>Pityophthorus</italic> Eichhoff in North and Central America.</article-title><source>Memoirs of the Entomological Society of Canada </source><volume>118</volume>: <fpage>1</fpage>-<lpage>378</lpage>. doi: <ext-link ext-link-type="uri" xlink:href="http://dx.doi.org/10.4039/entm113118fv" xlink:type="simple">10.4039/entm113118fv</ext-link></mixed-citation></ref></ref-list></tp:taxon-treatment>
