# Supplementary material for: Occurrence of species of the genus Pityophthorus Eichhoff (Coleoptera, Curculionidae, Scolytinae) in the province of Quebec, Canada
Source: Zookeys. 2013 Nov 12;(348):97–124. doi: 10.3897/zookeys.348.6029 (PMC3837413; doi:10.3897/zookeys.348.6029)
Supplement: XML Treatment for Pityophthorus biovalis [file zookeys.348.6029-treatment7.xml]

<!DOCTYPE tp:taxon-treatment
  PUBLIC "-//TaxonX//DTD Taxonomic Treatment Publishing DTD v0 20100105//EN" "tax-treatment-NSO.dtd">
<tp:taxon-treatment xmlns:tp="http://www.plazi.org/taxpub"><tp:treatment-meta><mixed-citation publication-type="journal"><person-group><name><surname>Popa</surname><given-names>Valentin</given-names></name><name><surname>Morneau</surname><given-names>Louis</given-names></name><name><surname>Piché</surname><given-names>Céline</given-names></name><name><surname>Deshaies</surname><given-names>André</given-names></name><name><surname>Bauce</surname><given-names>Eric</given-names></name><name><surname>Guertin</surname><given-names>Claude</given-names></name></person-group><article-title>Occurrence of species of the genus <italic>Pityophthorus</italic> Eichhoff (Coleoptera, Curculionidae, Scolytinae) in the province of Quebec, Canada</article-title><source>Zookeys</source><day>12</day><month>11</month><year>2013</year><volume>2013</volume><issue>348</issue><fpage>97</fpage><lpage>124</lpage><pub-id pub-id-type="doi">10.3897/zookeys.348.6029</pub-id></mixed-citation></tp:treatment-meta><tp:nomenclature><tp:taxon-name>
                        <tp:taxon-name-part taxon-name-part-type="genus">Pityophthorus</tp:taxon-name-part>
                        <tp:taxon-name-part taxon-name-part-type="species">biovalis</tp:taxon-name-part>
                    <object-id xmlns:xlink="http://www.w3.org/1999/xlink" xlink:type="simple">http://species-id.net/wiki/Pityophthorus_biovalis</object-id>
								</tp:taxon-name><tp:taxon-authority>Blackman, 1922</tp:taxon-authority><xref ref-type="fig" rid="F6">Fig. 6</xref></tp:nomenclature><tp:treatment-sec sec-type="New records"><title>New records.</title><p><bold>L’Annonciation</bold>, <bold>Antoine</bold>-<bold>Labelle</bold>, 20-VII-1992, (4, MRNQ), <italic><tp:taxon-name>Pinus resinosa</tp:taxon-name></italic>; <bold>Saint</bold>-<bold>Philémon</bold>, <bold>Bellechasse</bold>, 29-V-1981, (4, MRNQ), <italic><tp:taxon-name>Pinus banksiana</tp:taxon-name></italic> / 20-VII-1981, (5, MRNQ), <italic><tp:taxon-name>Picea abies</tp:taxon-name></italic>; <bold>Lac du Port au Saumon</bold>, <bold>Charlevoix</bold>-<bold>Est</bold>, 23-VII-1981, (3, MRNQ), <italic><tp:taxon-name>Pinus banksiana</tp:taxon-name></italic>; <bold>Saint</bold>-<bold>Claude</bold>, <bold>Le Val</bold>-<bold>Saint</bold>-<bold>François</bold>, 20-VII-1992, (5, MRNQ), <italic><tp:taxon-name>Picea glauca</tp:taxon-name></italic> / 28-VII-2008, (2, INRS-IAF), <italic><tp:taxon-name>Pinus strobus</tp:taxon-name></italic> / 9-VI-2011, (5, INRS-IAF), <italic><tp:taxon-name>Pinus strobus</tp:taxon-name></italic>; <bold>Quatre</bold>-<bold>Chemins</bold>, <bold>Les Pays</bold>-<bold>d’en</bold>-<bold>Haut</bold>, 18-V-1993, (4, MRNQ), <italic><tp:taxon-name>Pinus strobus</tp:taxon-name></italic>; <bold>Woburn</bold>, <bold>Le Granit</bold>, 9-VII-1981, (2, MRNQ), <italic><tp:taxon-name>Pinus resinosa</tp:taxon-name></italic>; <bold>Lac Cayamant</bold>, <bold>La</bold>-<bold>Vallée</bold>-<bold>de</bold>-<bold>la</bold>-<bold>Gatineau</bold>,15-VII-2009, (1, INRS-IAF), <bold>Dosquet</bold>, <bold>Lotbinière</bold>, 20-V-1972, (1, CCC); <bold>Saguenay</bold>, <bold>Le Fjord</bold>-<bold>du</bold>-<bold>Saguenay</bold>, 6-VIII-1984, (1, CCC), <italic><tp:taxon-name>Pinus banksiana</tp:taxon-name></italic>.</p></tp:treatment-sec><tp:treatment-sec sec-type="Distribution"><title>Distribution in Canada.</title><p><bold>ON</bold>, <bold>QC</bold>, <bold>NS</bold>.</p></tp:treatment-sec><tp:treatment-sec><!--Section generated to contain objects referenced in tp:taxon-treatment.--><fig id="F6" position="float" orientation="portrait"><label>Figure 6.</label><caption><p>Map of <italic>Pityophthorus biovalis</italic> Blackman and <italic>Pityophthorus briscoei</italic> Blackman records in Quebec, Canada.</p></caption><graphic xmlns:xlink="http://www.w3.org/1999/xlink" xlink:href="ZooKeys-348-097-g006.jpg" position="float" orientation="portrait" xlink:type="simple"/></fig></tp:treatment-sec></tp:taxon-treatment>
