# Supplementary material for: Occurrence of species of the genus Pityophthorus Eichhoff (Coleoptera, Curculionidae, Scolytinae) in the province of Quebec, Canada
Source: Zookeys. 2013 Nov 12;(348):97–124. doi: 10.3897/zookeys.348.6029 (PMC3837413; doi:10.3897/zookeys.348.6029)
Supplement: XML Treatment for Pityophthorus carinatus carinatus [file zookeys.348.6029-treatment8.xml]

<!DOCTYPE tp:taxon-treatment
  PUBLIC "-//TaxonX//DTD Taxonomic Treatment Publishing DTD v0 20100105//EN" "tax-treatment-NSO.dtd">
<tp:taxon-treatment xmlns:tp="http://www.plazi.org/taxpub"><tp:treatment-meta><mixed-citation publication-type="journal"><person-group><name><surname>Popa</surname><given-names>Valentin</given-names></name><name><surname>Morneau</surname><given-names>Louis</given-names></name><name><surname>Piché</surname><given-names>Céline</given-names></name><name><surname>Deshaies</surname><given-names>André</given-names></name><name><surname>Bauce</surname><given-names>Eric</given-names></name><name><surname>Guertin</surname><given-names>Claude</given-names></name></person-group><article-title>Occurrence of species of the genus <italic>Pityophthorus</italic> Eichhoff (Coleoptera, Curculionidae, Scolytinae) in the province of Quebec, Canada</article-title><source>Zookeys</source><day>12</day><month>11</month><year>2013</year><volume>2013</volume><issue>348</issue><fpage>97</fpage><lpage>124</lpage><pub-id pub-id-type="doi">10.3897/zookeys.348.6029</pub-id></mixed-citation></tp:treatment-meta><tp:nomenclature><tp:taxon-name>
                        <tp:taxon-name-part taxon-name-part-type="genus">Pityophthorus</tp:taxon-name-part>
                        <tp:taxon-name-part taxon-name-part-type="species">carinatus</tp:taxon-name-part>
                        <tp:taxon-name-part taxon-name-part-type="subspecies">carinatus</tp:taxon-name-part>
                    <object-id xmlns:xlink="http://www.w3.org/1999/xlink" xlink:type="simple">http://species-id.net/wiki/Pityophthorus_carinatus_carinatus</object-id>
								</tp:taxon-name><tp:taxon-authority>Bright, 1978</tp:taxon-authority><xref ref-type="fig" rid="F9">Fig. 9</xref></tp:nomenclature><!--PageBreak--><tp:treatment-sec sec-type="Record from Bright (1981)"><title>Record from <xref ref-type="bibr" rid="B6">Bright (1981)</xref>:</title><p><bold>Sainte</bold>-<bold>Anne</bold>-<bold>du</bold>-<bold>Lac</bold>, <bold>Antoine</bold>-<bold>Labelle</bold>, 4-VII-1978, (2, CNC), <italic><tp:taxon-name>Pinus strobus</tp:taxon-name></italic>.</p></tp:treatment-sec><tp:treatment-sec sec-type="New records"><title>New records.</title><p><bold>Lac Needham</bold>, <bold>Pontiac</bold>, 12-VII-2001, (4, MRNQ), <italic><tp:taxon-name>Pinus strobus</tp:taxon-name></italic>; <bold>Saint</bold>-<bold>Augustin</bold>, <bold>Maria</bold>-<bold>Chapdelaine</bold>, 28-VIII-1981, (1, MRNQ), <italic><tp:taxon-name>Pinus banksiana</tp:taxon-name></italic>; <bold>Notre</bold>-<bold>Dame</bold>-<bold>du</bold>-<bold>Rosaire</bold>, <bold>Lac Saint</bold>-<bold>Jean</bold>-<bold>Est</bold>, 26-V-1981, (3, MRNQ), <italic><tp:taxon-name>Picea glauca</tp:taxon-name></italic>; <bold>Boilleau</bold>, <bold>Papineau</bold>, 29-VII-2004, (1, MRNQ), <italic><tp:taxon-name>Picea mariana</tp:taxon-name></italic>; <bold>Cookshire</bold>, <bold>Compton</bold>, 23-V-2000, (2, LFRC), <italic><tp:taxon-name>Pinus resinosa</tp:taxon-name></italic>; <bold>Johnville</bold>, <bold>Compton</bold>, 24-V-1987, (1, CLC) / 17-V-1987, (1, CLC) / 18-V-1988, (1, CLC) / 21-V-1989 (1, CLC) / 11-VI-1989, (1, CLC); <bold>Dosquet</bold>, <bold>Lotbinière</bold>, 16-V-1976, (5, CCC); <bold>Lac Cayamant</bold>, <bold>La</bold>-<bold>Vallée</bold>-<bold>de</bold>-<bold>la</bold>-<bold>Gatineau</bold>,17-VI-2008, (1, INRS-IAF); <bold>Fort-Coulonge</bold>, <bold>Pontiac</bold>, 16-VI-2011, (1, INRS-IAF).</p></tp:treatment-sec><tp:treatment-sec sec-type="Distribution"><title>Distribution in Canada.</title><p><bold>QC</bold>, <bold>NB</bold>.</p></tp:treatment-sec><tp:treatment-sec><!--Section generated to contain objects referenced in tp:taxon-treatment.--><fig id="F9" position="float" orientation="portrait"><label>Figure 9.</label><caption><p>Map of <italic>Pityophthorus carinatus carinatus</italic> Bright, <italic>Pityophthorus intextus</italic> Swaine and <italic>Pityophthorus ramiperda</italic> Swaine records in Quebec, Canada.</p></caption><graphic xmlns:xlink="http://www.w3.org/1999/xlink" xlink:href="ZooKeys-348-097-g009.jpg" position="float" orientation="portrait" xlink:type="simple"/></fig></tp:treatment-sec><ref-list><ref id="B6"><mixed-citation xmlns:xlink="http://www.w3.org/1999/xlink" xlink:type="simple"><person-group><name name-style="western"><surname>Bright</surname><given-names>DE</given-names></name></person-group> (<year>1981</year>)<article-title> Taxonomic monograph of the genus <italic>Pityophthorus</italic> Eichhoff in North and Central America.</article-title><source>Memoirs of the Entomological Society of Canada </source><volume>118</volume>: <fpage>1</fpage>-<lpage>378</lpage>. doi: <ext-link ext-link-type="uri" xlink:href="http://dx.doi.org/10.4039/entm113118fv" xlink:type="simple">10.4039/entm113118fv</ext-link></mixed-citation></ref></ref-list></tp:taxon-treatment>
