# Supplementary material for: Occurrence of species of the genus Pityophthorus Eichhoff (Coleoptera, Curculionidae, Scolytinae) in the province of Quebec, Canada
Source: Zookeys. 2013 Nov 12;(348):97–124. doi: 10.3897/zookeys.348.6029 (PMC3837413; doi:10.3897/zookeys.348.6029)
Supplement: XML Treatment for Pityophthorus balsameus [file zookeys.348.6029-treatment9.xml]

<!DOCTYPE tp:taxon-treatment
  PUBLIC "-//TaxonX//DTD Taxonomic Treatment Publishing DTD v0 20100105//EN" "tax-treatment-NSO.dtd">
<tp:taxon-treatment xmlns:tp="http://www.plazi.org/taxpub"><tp:treatment-meta><mixed-citation publication-type="journal"><person-group><name><surname>Popa</surname><given-names>Valentin</given-names></name><name><surname>Morneau</surname><given-names>Louis</given-names></name><name><surname>Piché</surname><given-names>Céline</given-names></name><name><surname>Deshaies</surname><given-names>André</given-names></name><name><surname>Bauce</surname><given-names>Eric</given-names></name><name><surname>Guertin</surname><given-names>Claude</given-names></name></person-group><article-title>Occurrence of species of the genus <italic>Pityophthorus</italic> Eichhoff (Coleoptera, Curculionidae, Scolytinae) in the province of Quebec, Canada</article-title><source>Zookeys</source><day>12</day><month>11</month><year>2013</year><volume>2013</volume><issue>348</issue><fpage>97</fpage><lpage>124</lpage><pub-id pub-id-type="doi">10.3897/zookeys.348.6029</pub-id></mixed-citation></tp:treatment-meta><tp:nomenclature><tp:taxon-name>
                        <tp:taxon-name-part taxon-name-part-type="genus">Pityophthorus</tp:taxon-name-part>
                        <tp:taxon-name-part taxon-name-part-type="species">balsameus</tp:taxon-name-part>
                    <object-id xmlns:xlink="http://www.w3.org/1999/xlink" xlink:type="simple">http://species-id.net/wiki/Pityophthorus_balsameus</object-id>
								</tp:taxon-name><tp:taxon-authority>Blackman, 1922</tp:taxon-authority><xref ref-type="fig" rid="F7">Fig. 7</xref></tp:nomenclature><tp:treatment-sec sec-type="New records"><title>New records.</title><p><bold>Cap</bold>-<bold>Saint</bold>-<bold>Ignace</bold>, <bold>Montmagny</bold>, 26-VIII-1998, (2, MRNQ), <italic><tp:taxon-name>Picea abies</tp:taxon-name></italic> / 4-IX-1998, (2, MRNQ), <italic><tp:taxon-name>Picea abies</tp:taxon-name></italic>; <bold>Ways</bold>-<bold>Mills</bold>, <bold>Coaticook</bold>, 13-V-1988, (5, MRNQ), <italic><tp:taxon-name>Pinus strobus</tp:taxon-name></italic>; <bold>Doncaster Township</bold>, <bold>Les Laurentides</bold>, 7-VII-1981, (1, MRNQ), <italic><tp:taxon-name>Pinus resinosa</tp:taxon-name></italic>; <bold>Saint</bold>-<bold>Philémon</bold>, <bold>Bellechasse</bold>, 29-V-1981, (1, MRNQ), <italic><tp:taxon-name>Pinus resinosa</tp:taxon-name></italic>; <bold>Armagh</bold>, <bold>Bellechasse</bold>, 16-IX-1979, (1, MRNQ), <italic><tp:taxon-name>Pinus resinosa</tp:taxon-name></italic>; <bold>Sainte</bold>-<bold>Marguerite</bold>, <bold>La Nouvelle</bold>-<bold>Beauce</bold>, 6-VII-1981, (4, MRNQ), <italic><tp:taxon-name>Picea abies</tp:taxon-name></italic>; <bold>Mitchell Township</bold><!--PageBreak-->, <bold>La</bold>-<bold>Vallée</bold>-<bold>de</bold>-<bold>la</bold>-<bold>Gatineau</bold>, 26-VI-1981, (1, MRNQ), <italic><tp:taxon-name>Pinus banksiana</tp:taxon-name></italic>; <bold>Rivière Petit Saguenay</bold>, <bold>Le Fjord</bold>-<bold>du</bold>-<bold>Saguenay</bold>, 25-V-1982, (5, MRNQ), <italic><tp:taxon-name>Pinus resinosa</tp:taxon-name></italic>; <bold>Saint</bold>-<bold>Ferréol</bold>-<bold>des</bold>-<bold>Neiges</bold>, <bold>La</bold>-<bold>Côte</bold>-<bold>de</bold>-<bold>Beaupré</bold>, 3-VII-1990, (1, MRNQ), <italic><tp:taxon-name>Pinus resinosa</tp:taxon-name></italic>; <bold>Saint</bold>-<bold>Joachim</bold>-<bold>de</bold>-<bold>Courval</bold>, <bold>Drummond</bold>, 26-VII-2001, (2, MRNQ), <italic><tp:taxon-name>Picea abies</tp:taxon-name></italic>; <bold>Saint</bold>-<bold>Germain</bold>-<bold>de</bold>-<bold>Grantham</bold>, <bold>Drummond</bold>, 24-VII-1981, (1, MRNQ), <italic><tp:taxon-name>Pinus banksiana</tp:taxon-name></italic>; <bold>Sacré</bold>-<bold>Cœur</bold>, <bold>La Haute</bold>-<bold>Côte</bold>-<bold>Nord</bold>, 8-VII-1992, (2, MRNQ), <italic><tp:taxon-name>Pinus banksiana</tp:taxon-name></italic>; <bold>Notre</bold>-<bold>Dame</bold>-<bold>du</bold>-<bold>Rosaire</bold>, <bold>Lac Saint</bold>-<bold>Jean</bold>-<bold>Est</bold>, 26-V-1981, (1, MRNQ), <italic><tp:taxon-name>Picea glauca</tp:taxon-name></italic>; <bold>Valcartier</bold>, <bold>La Jacques</bold>-<bold>Cartier</bold>, 3-VIII-1981, (1, MRNQ), <italic><tp:taxon-name>Pinus resinosa</tp:taxon-name></italic>; <bold>Dosquet</bold>, <bold>Lotbinière</bold>, 9-VI-1970, (1, CCC) / 28-IV-1984, (1, CCC).</p></tp:treatment-sec><tp:treatment-sec sec-type="Distribution"><title>Distribution in Canada.</title><p><bold>NT</bold>, <bold>ON</bold>, <bold>QC</bold>, <bold>NB</bold>, <bold>NS</bold>.</p></tp:treatment-sec><tp:treatment-sec><!--Section generated to contain objects referenced in tp:taxon-treatment.--><fig id="F7" position="float" orientation="portrait"><label>Figure 7.</label><caption><p>Map of <italic>Pityophthorus balsameus</italic> Blackman, <italic>Pityophthorus dentifrons</italic> Blackman and <italic>Pityophthorus lautus</italic> Eichhoff records in Quebec, Canada.</p></caption><graphic xmlns:xlink="http://www.w3.org/1999/xlink" xlink:href="ZooKeys-348-097-g007.jpg" position="float" orientation="portrait" xlink:type="simple"/></fig></tp:treatment-sec></tp:taxon-treatment>
