# Supplementary material for: Occurrence of species of the genus Pityophthorus Eichhoff (Coleoptera, Curculionidae, Scolytinae) in the province of Quebec, Canada
Source: Zookeys. 2013 Nov 12;(348):97–124. doi: 10.3897/zookeys.348.6029 (PMC3837413; doi:10.3897/zookeys.348.6029)
Supplement: XML Treatment for Pityophthorus opaculus [file zookeys.348.6029-treatment13.xml]

<!DOCTYPE tp:taxon-treatment
  PUBLIC "-//TaxonX//DTD Taxonomic Treatment Publishing DTD v0 20100105//EN" "tax-treatment-NSO.dtd">
<tp:taxon-treatment xmlns:tp="http://www.plazi.org/taxpub"><tp:treatment-meta><mixed-citation publication-type="journal"><person-group><name><surname>Popa</surname><given-names>Valentin</given-names></name><name><surname>Morneau</surname><given-names>Louis</given-names></name><name><surname>Piché</surname><given-names>Céline</given-names></name><name><surname>Deshaies</surname><given-names>André</given-names></name><name><surname>Bauce</surname><given-names>Eric</given-names></name><name><surname>Guertin</surname><given-names>Claude</given-names></name></person-group><article-title>Occurrence of species of the genus <italic>Pityophthorus</italic> Eichhoff (Coleoptera, Curculionidae, Scolytinae) in the province of Quebec, Canada</article-title><source>Zookeys</source><day>12</day><month>11</month><year>2013</year><volume>2013</volume><issue>348</issue><fpage>97</fpage><lpage>124</lpage><pub-id pub-id-type="doi">10.3897/zookeys.348.6029</pub-id></mixed-citation></tp:treatment-meta><tp:nomenclature><tp:taxon-name>
                        <tp:taxon-name-part taxon-name-part-type="genus">Pityophthorus</tp:taxon-name-part>
                        <tp:taxon-name-part taxon-name-part-type="species">opaculus</tp:taxon-name-part>
                    <object-id xmlns:xlink="http://www.w3.org/1999/xlink" xlink:type="simple">http://species-id.net/wiki/Pityophthorus_opaculus</object-id>
								</tp:taxon-name><tp:taxon-authority>LeConte, 1878</tp:taxon-authority><xref ref-type="fig" rid="F8">Fig. 8</xref></tp:nomenclature><tp:treatment-sec sec-type="Records from Bright (1981)"><title>Records from <xref ref-type="bibr" rid="B6">Bright (1981)</xref>.</title><p><bold>Sainte</bold>-<bold>Anne</bold>-<bold>de</bold>-<bold>Bellevue</bold>, <bold>Montréal</bold>, ?, (2, CNC); <bold>Gaspé Co</bold>., 2-VIII-1933, (5, CNC), <italic><tp:taxon-name>Picea glauca</tp:taxon-name></italic>; <bold>Hudson</bold>, <bold>Vaudreuil</bold>-<bold>Soulanges</bold>, 6-V-1910, (1, CNC), <italic><tp:taxon-name>Larix</tp:taxon-name></italic> sp.</p></tp:treatment-sec><tp:treatment-sec sec-type="Records from Paquin and Dupérré (2001)"><title>Records from <xref ref-type="bibr" rid="B29">Paquin and Dupérré (2001)</xref>.</title><p><bold>Jamésie</bold>, 15-VI-1997, (7, LEMU) and (2, ROUM) <italic><tp:taxon-name>Picea mariana</tp:taxon-name></italic> / 22-VI-1997, (2, LEMU) and (2, ROUM), <italic><tp:taxon-name>Picea mariana</tp:taxon-name></italic> / 29-VI-1997, (2, LEMU) and (5, ROUM), <italic><tp:taxon-name>Picea mariana</tp:taxon-name></italic> / 6-VII-1997, (2, LEMU) and (1, ROUM), <italic><tp:taxon-name>Picea mariana</tp:taxon-name></italic> / 20-VII-1997, (2, ROUM), <italic><tp:taxon-name>Picea mariana</tp:taxon-name></italic> / 3-VIII-1997, (1, LEMU), <italic><tp:taxon-name>Picea mariana</tp:taxon-name></italic> / 10-VIII-1997, (1, ROUM), <italic><tp:taxon-name>Picea mariana</tp:taxon-name></italic> / 24-VIII-1997, (3, LEMU), <italic><tp:taxon-name>Picea mariana</tp:taxon-name></italic> / 7-IX-1997, (1, ROUM), <italic><tp:taxon-name>Picea mariana</tp:taxon-name></italic> / 28-IX-1997, (1, LEMU) and (1, ROUM), <italic><tp:taxon-name>Picea mariana</tp:taxon-name></italic>; <bold>Lac Duparquet</bold>, <bold>Abitibi</bold>, 12-VI-1994, (1, ROUM), <italic><tp:taxon-name>Cedrus</tp:taxon-name></italic> sp. / 22-VII-1997, (1, ROUM); <bold>Lac Labyrinthe</bold>, <bold>Témiscamingue</bold>, 21-VII-1996, (1, ROUM), <italic><tp:taxon-name>Abies</tp:taxon-name></italic> sp. / 18-VIII-1996, (1, ROUM), <italic><tp:taxon-name>Cedrus</tp:taxon-name></italic> sp. and <italic><tp:taxon-name>Abies</tp:taxon-name></italic> sp. stand.</p></tp:treatment-sec><tp:treatment-sec sec-type="New records"><title>New records.</title><p><bold>Lac Hubbard</bold>, <bold>La Vallée</bold>-<bold>de</bold>-<bold>la</bold>-<bold>Gatineau</bold>, 31-VII-2001, (3, MRNQ), <italic><tp:taxon-name>Picea mariana</tp:taxon-name></italic>; <bold>Lac Ollivon, La Vallée</bold>-<bold>de</bold>-<bold>l’Or</bold>, 12-VIII-2002, (3, MRNQ), <italic><tp:taxon-name>Picea mariana</tp:taxon-name></italic>; <bold>Gentilly</bold>, <bold>Bécancour</bold>, 8-VII-2002, (1, MRNQ), <italic><tp:taxon-name>Picea glauca</tp:taxon-name></italic>; <bold>Petite-Rivière-Saint-François</bold>, <bold>Charlevoix</bold>, 19-VIII-1985, (1, MRNQ), <italic><tp:taxon-name>Picea abies</tp:taxon-name></italic>; <bold>Valcartier</bold>, <bold>La Jacques</bold>-<bold>Cartier</bold>, 13-VIII-1981, (1, MRNQ), <italic><tp:taxon-name>Pinus resinosa</tp:taxon-name></italic>; <bold>Fort-Coulonge</bold>, <bold>Pontiac</bold>, 25-V-2009, (1, INRS-IAF) / 16-VI-2011, (2, INRS-IAF), <!--PageBreak--><italic><tp:taxon-name>Pinus strobus</tp:taxon-name></italic> / 16-VIII-2011, (2, INRS-IAF), <italic><tp:taxon-name>Pinus strobus</tp:taxon-name></italic>; <bold>Saint</bold>-<bold>Claude</bold>, <bold>Le</bold>-<bold>Val</bold>-<bold>Saint</bold>-<bold>François</bold>, 7-VII-2011, (1, INRS-IAF), <italic><tp:taxon-name>Pinus strobus</tp:taxon-name></italic>; <bold>Sept</bold>-<bold>Îles</bold>, <bold>Sept</bold>-<bold>Rivières</bold>, 29-V-1987, (1, CCC) / 15-VIII-1987, (1, CCC) / 12-VI-1988, (1, CCC) / 21-VI-1988, (1, CCC) / 2-VI-1990, (1, CCC) / 26-VII-1990, (1, CCC) / 23-VIII-1990, (1, CCC) / 6-VIII-1991, (11, CCC) / 9-VIII-1991, (1, CCC) / 13-VIII-1991, (1, CCC).</p></tp:treatment-sec><tp:treatment-sec sec-type="Distribution"><title>Distribution in Canada.</title><p><bold>YK</bold>, <bold>NT</bold>, <bold>AB</bold>, <bold>BC</bold>, <bold>SK</bold>, <bold>MB</bold>, <bold>ON</bold>, <bold>QC</bold>, <bold>NB</bold>, <bold>NS</bold>, <bold>NF</bold> <bold>&amp;</bold> <bold>LB</bold>.</p></tp:treatment-sec><tp:treatment-sec><!--Section generated to contain objects referenced in tp:taxon-treatment.--><fig id="F8" position="float" orientation="portrait"><label>Figure 8.</label><caption><p>Map of <italic>Pityophthorus concavus</italic> Blackman and <italic>Pityophthorus opaculus</italic> LeConte records in Quebec, Canada.</p></caption><graphic xmlns:xlink="http://www.w3.org/1999/xlink" xlink:href="ZooKeys-348-097-g008.jpg" position="float" orientation="portrait" xlink:type="simple"/></fig></tp:treatment-sec><ref-list><ref id="B6"><mixed-citation xmlns:xlink="http://www.w3.org/1999/xlink" xlink:type="simple"><person-group><name name-style="western"><surname>Bright</surname><given-names>DE</given-names></name></person-group> (<year>1981</year>)<article-title> Taxonomic monograph of the genus <italic>Pityophthorus</italic> Eichhoff in North and Central America.</article-title><source>Memoirs of the Entomological Society of Canada </source><volume>118</volume>: <fpage>1</fpage>-<lpage>378</lpage>. doi: <ext-link ext-link-type="uri" xlink:href="http://dx.doi.org/10.4039/entm113118fv" xlink:type="simple">10.4039/entm113118fv</ext-link></mixed-citation></ref><ref id="B29"><mixed-citation xmlns:xlink="http://www.w3.org/1999/xlink" xlink:type="simple"><person-group><name name-style="western"><surname>Paquin</surname><given-names>P</given-names></name><name name-style="western"><surname>Dupérré</surname><given-names>N</given-names></name></person-group> (<year>2001</year>)<article-title> Beetles of the boreal forest: a faunistic survey carried out in western Quebec.</article-title><source>Proceedings of the Entomological Society of Ontario </source><volume>132</volume>: <fpage>57</fpage>-<lpage>98</lpage>.</mixed-citation></ref></ref-list></tp:taxon-treatment>
