# Supplementary material for: Occurrence of species of the genus Pityophthorus Eichhoff (Coleoptera, Curculionidae, Scolytinae) in the province of Quebec, Canada
Source: Zookeys. 2013 Nov 12;(348):97–124. doi: 10.3897/zookeys.348.6029 (PMC3837413; doi:10.3897/zookeys.348.6029)
Supplement: XML Treatment for Pityophthorus puberulus [file zookeys.348.6029-treatment15.xml]

<!DOCTYPE tp:taxon-treatment
  PUBLIC "-//TaxonX//DTD Taxonomic Treatment Publishing DTD v0 20100105//EN" "tax-treatment-NSO.dtd">
<tp:taxon-treatment xmlns:tp="http://www.plazi.org/taxpub"><tp:treatment-meta><mixed-citation publication-type="journal"><person-group><name><surname>Popa</surname><given-names>Valentin</given-names></name><name><surname>Morneau</surname><given-names>Louis</given-names></name><name><surname>Piché</surname><given-names>Céline</given-names></name><name><surname>Deshaies</surname><given-names>André</given-names></name><name><surname>Bauce</surname><given-names>Eric</given-names></name><name><surname>Guertin</surname><given-names>Claude</given-names></name></person-group><article-title>Occurrence of species of the genus <italic>Pityophthorus</italic> Eichhoff (Coleoptera, Curculionidae, Scolytinae) in the province of Quebec, Canada</article-title><source>Zookeys</source><day>12</day><month>11</month><year>2013</year><volume>2013</volume><issue>348</issue><fpage>97</fpage><lpage>124</lpage><pub-id pub-id-type="doi">10.3897/zookeys.348.6029</pub-id></mixed-citation></tp:treatment-meta><tp:nomenclature><tp:taxon-name>
                        <tp:taxon-name-part taxon-name-part-type="genus">Pityophthorus</tp:taxon-name-part>
                        <tp:taxon-name-part taxon-name-part-type="species">puberulus</tp:taxon-name-part>
                    <object-id xmlns:xlink="http://www.w3.org/1999/xlink" xlink:type="simple">http://species-id.net/wiki/Pityophthorus_puberulus</object-id>
								</tp:taxon-name><tp:taxon-authority>(LeConte, 1868)</tp:taxon-authority><xref ref-type="fig" rid="F1">Fig. 1</xref></tp:nomenclature><tp:treatment-sec sec-type="Records from Bright (1981)"><title>Records from <xref ref-type="bibr" rid="B6">Bright (1981)</xref>.</title><p><bold>Kazabazua</bold>, <bold>La</bold> <bold>Vallée</bold>-<bold>de</bold>-<bold>la</bold>-<bold>Gatineau</bold>, 24-VIII-1966, (3, CNC), <italic><tp:taxon-name>Pinus banksiana</tp:taxon-name></italic>; <bold>Campbell’s Bay</bold>, <bold>Pontiac</bold>, 24-VI-1978, (1, CCC); <bold>Sainte</bold>-<bold>Anne</bold>-<bold>de</bold>-<bold>Bellevue, Montréal</bold>,? , 1910, (15, CNC), <italic><tp:taxon-name>Pinus</tp:taxon-name></italic> sp. / one specimen supposedly originating from the same samples was found at LEMU; <bold>Sainte</bold>-<bold>Marie</bold>-<bold>de</bold>-<bold>Beauce</bold>, <bold>La</bold> <bold>Nouvelle</bold>-<bold>Beauce</bold>, ?-VIII-1975, (6, LFRC), <italic><tp:taxon-name>Pinus banksiana</tp:taxon-name></italic>.</p></tp:treatment-sec><tp:treatment-sec sec-type="New records"><title>New records.</title><p><bold>Saint</bold>-<bold>Théodore</bold>, <bold>Matawinie</bold>, 25-VII-1984, (6, MRNQ), <italic><tp:taxon-name>Pinus resinosa</tp:taxon-name></italic>; <bold>Réservoir</bold> <bold>Taureau</bold>, <bold>Matawinie</bold>, 10-VII-1981, (2, MRNQ), <italic><tp:taxon-name>Pinus resinosa</tp:taxon-name></italic>; <bold>Baldwin</bold>-<bold>Mills</bold>, <bold>Coaticook</bold>, 8-VII-1985, (2, MRNQ), <italic><tp:taxon-name>Pinus sylvestris</tp:taxon-name></italic>; <bold>Sainte</bold>-<bold>Edwidge</bold>, <bold>Coaticook</bold>, 8-VIII-1990, (2, MRNQ), <italic><tp:taxon-name>Pinus sylvestris</tp:taxon-name></italic>; <bold>Saint-Herménégilde</bold>, <bold>Coaticook</bold>, 8-VII-1985, (6, MRNQ), <italic><tp:taxon-name>Pinus sylvestris</tp:taxon-name></italic>; <bold>Trois</bold>-<bold>Lacs</bold>, <bold>Le Granit</bold>, 24-VII-1986, (10, MRNQ), <italic><tp:taxon-name>Pinus resinosa</tp:taxon-name></italic> / 29-VII-1987, (3, MRNQ), <italic><tp:taxon-name>Pinus resinosa</tp:taxon-name></italic>; <bold>Notre</bold>-<bold>Dame</bold>-<bold>des</bold>-<bold>Bois</bold>, <bold>Le Granit</bold>, 8-VIII-1978, (7, MRNQ), <italic><tp:taxon-name>Pinus strobus</tp:taxon-name></italic> / 26-VII-1979, (5, MRNQ), <italic><tp:taxon-name>Pinus resinosa</tp:taxon-name></italic>; <bold>Clinton Township</bold>, <bold>Le Granit</bold>, 4-VI-1981, (3, MRNQ), <italic><tp:taxon-name>Pinus sylvestris</tp:taxon-name></italic>; <bold>Chénéville</bold>, <bold>Papineau</bold>, 5-VIII-1987, (4, MRNQ), <italic><tp:taxon-name>Pinus resinosa</tp:taxon-name></italic>; <bold>Ripon</bold>, <bold>Papineau</bold>, 8-VII-1992, (1, MRNQ), <italic><tp:taxon-name>Pinus banksiana</tp:taxon-name></italic>; <bold>Notre</bold>-<bold>Dame</bold>-<bold>de</bold>-<bold>la</bold>-<bold>Paix</bold>, <bold>Papineau</bold>, 16-VII-1993, (2, MRNQ), <italic><tp:taxon-name>Pinus resinosa</tp:taxon-name></italic>; <bold>Lac</bold> <bold>Quatre Chemins</bold>, <bold>Papineau</bold>, 1-IX-1983, (3, MRNQ), <italic><tp:taxon-name>Pinus resinosa</tp:taxon-name></italic>; <bold>Charteris</bold>, <bold>Pontiac</bold>, 24-V-2000, (2, MRNQ), <italic><tp:taxon-name>Pinus sylvestris</tp:taxon-name></italic> / 6-VI-2000, (2, MRNQ), <italic><tp:taxon-name>Pinus banksiana</tp:taxon-name></italic>; <bold>Thorne</bold>, <bold>Pontiac</bold>, 24-V-2000, (1, MRNQ), <italic><tp:taxon-name>Pinus resinosa</tp:taxon-name></italic>; <bold>Lac Prendergast</bold>, <bold>Pontiac</bold>, 19-VI-1980, (1, MRNQ), <italic><tp:taxon-name>Pinus strobus</tp:taxon-name></italic>; <bold>Lac de la Ferme</bold>, <bold>Pontiac</bold>, 12-VI-1980, (1, MRNQ), <italic><tp:taxon-name>Pinus resinosa</tp:taxon-name></italic>; <bold>Vinton, Pontiac</bold>, 31-V-2011, (2, MRNQ), <italic><tp:taxon-name>Pinus banksiana</tp:taxon-name></italic>; <bold>Lac Lacaille</bold>, <bold>Les Collines</bold>-<bold>de</bold>-<bold>l’Outaouais</bold>, 30-VIII-1981, (2, MRNQ), <italic><tp:taxon-name>Pinus resinosa</tp:taxon-name></italic>; <bold>Lac Hamilton</bold>, <bold>Les Collines</bold>-<bold>de</bold>-<bold>l’Outaouais</bold>, 26-VIII-1983, (2, MRNQ), <italic><tp:taxon-name>Pinus resinosa</tp:taxon-name></italic>; <bold>Lac de la Grande Fourche</bold>, <bold>Rivière</bold>-<bold>du</bold>-<bold>Loup</bold>, 6-VIII-1979, (4, MRNQ), <italic><tp:taxon-name>Pinus resinosa</tp:taxon-name></italic>; <bold>Saint</bold>-<bold>Pierre</bold>-<bold>de</bold>-<bold>Lamy</bold>, <bold>Témiscouata</bold>, 25-VII-1985, (4, MRNQ), <italic><tp:taxon-name>Pinus resinosa</tp:taxon-name></italic>; <bold>Cookshire</bold>, <bold>Le Haut</bold>-<bold>Saint</bold>-<bold>François</bold>, 11-VIII-1999, (1, MRNQ), <italic><tp:taxon-name>Pinus strobus</tp:taxon-name></italic> / <!--PageBreak-->23-V-2000, (2, LFRC), <italic><tp:taxon-name>Pinus resinosa</tp:taxon-name></italic> / 30-V-2000, (1, LFRC), <italic><tp:taxon-name>Pinus resinosa</tp:taxon-name></italic> / 14-VI-2011, (1, LFRC), <italic><tp:taxon-name>Pinus resinosa</tp:taxon-name></italic>; <bold>Scotstown</bold>, <bold>Le Haut</bold>-<bold>Saint</bold>-<bold>François</bold>, 23-IX-1999, (1, MRNQ), <italic><tp:taxon-name>Pinus sylvestris</tp:taxon-name></italic>; <bold>Bishopton</bold>, <bold>Le Haut</bold>-<bold>Saint</bold>-<bold>François</bold>, 23-V-2001, (1, LFRC), <italic><tp:taxon-name>Pinus</tp:taxon-name></italic> sylvestris / 30-V-2011, (1, LFRC), <italic><tp:taxon-name>Pinus</tp:taxon-name></italic> resinosa / 24-V-2011, (1, LFRC), <italic><tp:taxon-name>Pinus resinosa</tp:taxon-name></italic>; <bold>Waterville</bold>, <bold>Compton</bold>, 17-V-2011, (1, LFRC), <italic><tp:taxon-name>Pinus resinosa</tp:taxon-name></italic> / 24-V-2011 (3, LFRC), <italic><tp:taxon-name>Pinus resinosa</tp:taxon-name></italic> / 7-VI-2011, (1, LFRC), <italic><tp:taxon-name>Pinus resinosa</tp:taxon-name></italic> / 14-VI-2011, (4, LFRC), <italic><tp:taxon-name>Pinus resinosa</tp:taxon-name></italic>; <bold>Johnville</bold>, <bold>Compton</bold>, 14-VI-2011, (1, LFRC), <italic><tp:taxon-name>Pinus resinosa</tp:taxon-name></italic> / 27-V-1987 (1, CLC) / 21-VI-1987 (1, CLC) / 19-VII-1987 (1, CLC) / 11-V-1988 (1, CLC) / 22-V-1988 (1, CLC) / 29-V-1988 (1, CLC) / 1-VI-1988 (1, CLC) / 6-VII-1988 (1, CLC) / 21-V-1989 (1, CLC) / 24-V-1989 (1, CLC) / 25-VI-1989 (2, CLC) / 6-VII-1989 (1, CLC) / 9-VII-1989 (1, CLC) / 16-VII-1989 (1, CLC) / 21-IX-1989 (1, CLC); <bold>Huntingville</bold>, <bold>Sherbrooke</bold>, 14-VI-2011, (4, LFRC), <italic><tp:taxon-name>Pinus resinosa</tp:taxon-name></italic>; <bold>Sainte</bold>-<bold>Marie</bold>-<bold>de</bold>-<bold>Blandford</bold>, <bold>Bécancour</bold>, 29-VI-1981, (2, MRNQ), <italic><tp:taxon-name>Pinus resinosa</tp:taxon-name></italic>; <bold>Lemieux</bold>, <bold>Bécancour</bold>, 27-VII-1981, (3, MRNQ), <italic><tp:taxon-name>Pinus banksiana</tp:taxon-name></italic>; <bold>Sainte</bold>-<bold>Séraphine</bold>, <bold>Arthabaska</bold>, 5-VIII-1993, (2, MRNQ), <italic><tp:taxon-name>Pinus resinosa</tp:taxon-name></italic>; <bold>Victoriaville</bold>, <bold>Arthabaska</bold>, 4-X-1978, (10, MRNQ), <italic><tp:taxon-name>Pinus resinosa</tp:taxon-name></italic>; <bold>Saint</bold>-<bold>Didace</bold>, <bold>D’Autray</bold>, 19-VIII-1978, (1, MRNQ), <italic><tp:taxon-name>Pinus resinosa</tp:taxon-name></italic>; <bold>Berthierville</bold>, <bold>D’Autray</bold>, 4-IX-1997, (2, MRNQ), <italic><tp:taxon-name>Pinus resinosa</tp:taxon-name></italic> / 27-V-1976, (5, CCC), <italic><tp:taxon-name>Pinus strobus</tp:taxon-name></italic>; <bold>Ruisseau Sainte</bold>-<bold>Émilie</bold>, <bold>D’Autray</bold>, 19-VIII-1979, (1, MRNQ), <italic><tp:taxon-name>Pinus resinosa</tp:taxon-name></italic>; <bold>Bromptonville</bold>, <bold>Le Val</bold>-<bold>Saint</bold>-<bold>François</bold>, 31-VII-1981, (3, MRNQ), <italic><tp:taxon-name>Pinus resinosa</tp:taxon-name></italic>; <bold>Saint</bold>-<bold>Adelphe</bold>, <bold>Mékinac</bold>, 30-VII-1986, (5, MRNQ), <italic><tp:taxon-name>Pinus resinosa</tp:taxon-name></italic>; <bold>Lac Éclairé</bold>, <bold>Mékinac</bold>, 30-VII-1980, (2, MRNQ), <italic><tp:taxon-name>Pinus resinosa</tp:taxon-name></italic>; <bold>Saint</bold>-<bold>Pierre</bold>-<bold>Montmagny</bold>, <bold>Montmagny</bold>, 7-VIII-1979, (3, MRNQ), <italic><tp:taxon-name>Pinus banksiana</tp:taxon-name></italic>; <bold>Lac Morigeau</bold>, <bold>Montmagny</bold>, 31-VII-2000, (3, MRNQ), <italic><tp:taxon-name>Pinus resinosa</tp:taxon-name></italic>; <bold>Saint</bold>-<bold>David</bold>-<bold>de</bold>-<bold>Falardeau</bold>, <bold>Le Fjord</bold>-<bold>du</bold>-<bold>Saguenay</bold>, 8-VII-2000, (1, MRNQ), <italic><tp:taxon-name>Pinus resinosa</tp:taxon-name></italic><!--PageBreak-->; <bold>Ferland</bold>-<bold>et</bold>-<bold>Boilleau</bold>, <bold>Fjord</bold>-<bold>du</bold>-<bold>Saguenay</bold>, 18-VII-1988, (1, MRNQ), <italic><tp:taxon-name>Pinus banksiana</tp:taxon-name></italic> / 11-VII-2011, (1, MRNQ), <italic><tp:taxon-name>Pinus banksiana</tp:taxon-name></italic>; <bold>Mont Saint-Hilaire</bold>, <bold>La Vallée-du-Richelieu</bold>, 4-VI-2011, (1, LFRC); <bold>Parc</bold> <bold>de</bold> <bold>la</bold> <bold>Mauricie</bold>, <bold>Le Centre</bold>-<bold>de</bold>-<bold>la</bold>-<bold>Mauricie</bold>, 5-VI-2000, (1, LFRC), <italic><tp:taxon-name>Pinus strobus</tp:taxon-name></italic>; <bold>Saint</bold>-<bold>Basile</bold>, <bold>Portneuf</bold>, 13-VII-2011, (1, MRNQ), <italic><tp:taxon-name>Pinus banksiana</tp:taxon-name></italic>; <bold>Sainte</bold>-<bold>Luce</bold>, <bold>La Mitis</bold>, 1-VI-1987, (3, MRNQ), <italic><tp:taxon-name>Pinus resinosa</tp:taxon-name></italic>; <bold>Saint</bold>-<bold>Élie</bold>-<bold>d’Orford</bold>, <bold>Sherbrooke</bold>, 22-VIII-1978, (3, MRNQ), <italic><tp:taxon-name>Pinus resinosa</tp:taxon-name></italic>; <bold>Saint</bold>-<bold>Zéphirin</bold>-<bold>de</bold>-<bold>Courval</bold>, <bold>Nicolet</bold>-<bold>Yamaska</bold>, 15-VI-1982, (2, MRNQ), <italic><tp:taxon-name>Pinus resinosa</tp:taxon-name></italic>; <bold>Valcartier</bold>, <bold>La Jacques</bold>- <bold>Cartier</bold>, 3-VIII-1981, (3, MRNQ), <italic><tp:taxon-name>Pinus resinosa</tp:taxon-name></italic>; <bold>Lac Beemer</bold>, <bold>Le Domaine</bold>-<bold>du</bold>-<bold>Roy</bold>, 18-VII-2007, (1, MRNQ), <italic><tp:taxon-name>Pinus banksiana</tp:taxon-name></italic>; <bold>Shenley Township, Beauce</bold>-<bold>Sartigan</bold>, 2-VII-1981, (1, MRNQ), <italic><tp:taxon-name>Pinus resinosa</tp:taxon-name></italic>; <bold>Saint</bold>-<bold>Chrétien</bold>, <bold>Charlevoix</bold>-<bold>Est</bold>, 31-VIII-1984, (3, MRNQ), <italic><tp:taxon-name>Pinus banksiana</tp:taxon-name></italic>; <bold>Baie</bold>-<bold>Trinité</bold>, <bold>Manicouagan</bold>, 10-VI-1987, (1, MRNQ), <italic><tp:taxon-name>Pinus banksiana</tp:taxon-name></italic> / 31-V-1999, (3, MRNQ), <italic><tp:taxon-name>Pinus resinosa</tp:taxon-name></italic> / 1-VI-1999, (3, MRNQ), <italic><tp:taxon-name>Pinus resinosa</tp:taxon-name></italic>; <bold>L’Annonciation</bold>, <bold>Antoine</bold>-<bold>Labelle</bold>, 28-VII-1988, (4, MRNQ), <italic><tp:taxon-name>Pinus resinosa</tp:taxon-name></italic>; <bold>Saint</bold>-<bold>Patrice</bold>-<bold>de</bold>-<bold>Beaurivage</bold>, <bold>Lotbinière</bold>, 30-VIII-1989, (6, MRNQ), <italic><tp:taxon-name>Pinus resinosa</tp:taxon-name></italic>; <bold>Landrienne</bold>, <bold>Abitibi</bold>, 15-VII-1987, (1, MRNQ), <italic><tp:taxon-name>Pinus banksiana</tp:taxon-name></italic>; <bold>Saint</bold>-<bold>Dominique</bold>, <bold>Abitibi Ouest</bold>, 14-VII-2011 (1, MRNQ), <italic><tp:taxon-name>Pinus banksiana</tp:taxon-name></italic>; <bold>Lachenaie</bold>, <bold>Les Moulins</bold>, 5-VI-2000, (6, LFRC); <bold>Saint</bold>-<bold>Amable</bold>, <bold>Marguerite D’Youville</bold>, various dates in the period 2008–2012, (12594, INRS-IAF), <italic><tp:taxon-name>Pinus strobus</tp:taxon-name></italic> / 25-V-2000, (2, MRNQ), <italic><tp:taxon-name>Pinus strobus</tp:taxon-name></italic>; <bold>Saint</bold>-<bold>Claude</bold>, <bold>Le Val</bold>-<bold>Saint</bold>-<bold>François</bold>, 31-VII-1981, (9, MRNQ), <italic><tp:taxon-name>Pinus sylvestris</tp:taxon-name></italic> / 31-V-1985, (18, MRNQ), <italic><tp:taxon-name>Pinus resinosa</tp:taxon-name></italic> / various dates in the period 2008-2012, (380, INRS-IAF), <italic><tp:taxon-name>Pinus strobus</tp:taxon-name></italic>; <bold>Fort-Coulonge</bold>, <bold>Pontiac</bold>, various dates in the period 2008-2012, (3391, INRS-IAF), <italic><tp:taxon-name>Pinus strobus</tp:taxon-name></italic>/ 4-VII-2007, (1, MRNQ), <italic><tp:taxon-name>Pinus</tp:taxon-name></italic> resinosa; <bold>Lac Cayamant</bold>, <bold>La Vallée</bold>-<bold>de</bold>-<bold>la</bold>-<bold>Gatineau</bold>, various dates in the period 2008-2012, (38, INRS-IAF), <italic><tp:taxon-name>Pinus strobus</tp:taxon-name></italic>; <bold>Saint</bold>-<bold>Simon</bold>-<bold>les</bold>-<bold>Mines</bold>, <bold>Beauce</bold>-<bold>Sartigan</bold>, various dates in the period 2008-2012, (564, INRS-IAF), <italic><tp:taxon-name>Pinus strobus</tp:taxon-name></italic>; <bold>Cap-Tourmente</bold>, <bold>La Côte</bold>-<bold>de</bold>-<bold>Beaupré</bold>, various dates in the period 2008-2012, (368, INRS-IAF), <italic><tp:taxon-name>Pinus strobus</tp:taxon-name></italic>; <bold>Saint</bold>-<bold>Étienne</bold>, <bold>Lévis</bold>, 2-VI-1981, (1, CCC) / 10-VI-1983, (1, CCC); <bold>Les Escoumins</bold>, <bold>La Haute</bold>-<bold>Côte</bold>-<bold>Nord</bold>, 18-VI-1984, (3, CCC).</p></tp:treatment-sec><tp:treatment-sec sec-type="Distribution"><title>Distribution in Canada.</title><p><bold>ON</bold>, <bold>QC</bold>, <bold>NB</bold>, <bold>NS</bold>.</p></tp:treatment-sec><tp:treatment-sec><!--Section generated to contain objects referenced in tp:taxon-treatment.--><fig id="F1" position="float" orientation="portrait"><label>Figure 1.</label><caption><p>Map of <italic>Pityophthorus puberulus</italic> (LeConte) records in Quebec, Canada.</p></caption><graphic xmlns:xlink="http://www.w3.org/1999/xlink" xlink:href="ZooKeys-348-097-g001.jpg" position="float" orientation="portrait" xlink:type="simple"/></fig></tp:treatment-sec><ref-list><ref id="B6"><mixed-citation xmlns:xlink="http://www.w3.org/1999/xlink" xlink:type="simple"><person-group><name name-style="western"><surname>Bright</surname><given-names>DE</given-names></name></person-group> (<year>1981</year>)<article-title> Taxonomic monograph of the genus <italic>Pityophthorus</italic> Eichhoff in North and Central America.</article-title><source>Memoirs of the Entomological Society of Canada </source><volume>118</volume>: <fpage>1</fpage>-<lpage>378</lpage>. doi: <ext-link ext-link-type="uri" xlink:href="http://dx.doi.org/10.4039/entm113118fv" xlink:type="simple">10.4039/entm113118fv</ext-link></mixed-citation></ref></ref-list></tp:taxon-treatment>
