# Supplementary material for: Occurrence of species of the genus Pityophthorus Eichhoff (Coleoptera, Curculionidae, Scolytinae) in the province of Quebec, Canada
Source: Zookeys. 2013 Nov 12;(348):97–124. doi: 10.3897/zookeys.348.6029 (PMC3837413; doi:10.3897/zookeys.348.6029)
Supplement: XML Treatment for Pityophthorus consimilis [file zookeys.348.6029-treatment16.xml]

<!DOCTYPE tp:taxon-treatment
  PUBLIC "-//TaxonX//DTD Taxonomic Treatment Publishing DTD v0 20100105//EN" "tax-treatment-NSO.dtd">
<tp:taxon-treatment xmlns:tp="http://www.plazi.org/taxpub"><tp:treatment-meta><mixed-citation publication-type="journal"><person-group><name><surname>Popa</surname><given-names>Valentin</given-names></name><name><surname>Morneau</surname><given-names>Louis</given-names></name><name><surname>Piché</surname><given-names>Céline</given-names></name><name><surname>Deshaies</surname><given-names>André</given-names></name><name><surname>Bauce</surname><given-names>Eric</given-names></name><name><surname>Guertin</surname><given-names>Claude</given-names></name></person-group><article-title>Occurrence of species of the genus <italic>Pityophthorus</italic> Eichhoff (Coleoptera, Curculionidae, Scolytinae) in the province of Quebec, Canada</article-title><source>Zookeys</source><day>12</day><month>11</month><year>2013</year><volume>2013</volume><issue>348</issue><fpage>97</fpage><lpage>124</lpage><pub-id pub-id-type="doi">10.3897/zookeys.348.6029</pub-id></mixed-citation></tp:treatment-meta><tp:nomenclature><tp:taxon-name>
                        <tp:taxon-name-part taxon-name-part-type="genus">Pityophthorus</tp:taxon-name-part>
                        <tp:taxon-name-part taxon-name-part-type="species">consimilis</tp:taxon-name-part>
                    <object-id xmlns:xlink="http://www.w3.org/1999/xlink" xlink:type="simple">http://species-id.net/wiki/Pityophthorus_consimilis</object-id>
								</tp:taxon-name><tp:taxon-authority>LeConte, 1878</tp:taxon-authority><xref ref-type="fig" rid="F10">Fig. 10</xref></tp:nomenclature><tp:treatment-sec sec-type="Records from Bright (1981)"><title>Records from <xref ref-type="bibr" rid="B6">Bright (1981)</xref>.</title><p><bold>Sainte-Anne-de-Bellevue, Montréal</bold>, ?, (4, CNC); <bold>Gaspé</bold> Co., 15-VIII-1934, (1, CNC), <italic><tp:taxon-name>Picea glauca</tp:taxon-name></italic>; <bold>Kazabazua, La Vallée-de-la-Gatineau</bold>, 13-VII-1967, (52, CNC), <italic><tp:taxon-name>Pinus banksiana</tp:taxon-name></italic>; <bold>Sainte-Julienne</bold> (<bold>Kelly’s Camp</bold>), Montcalm, 17- VII-1939, (2, CNC), <italic><tp:taxon-name>Picea glauca</tp:taxon-name></italic>; <bold>Lac Mud, Papineau</bold>, 24-X-1967, (1, CNC).</p></tp:treatment-sec><tp:treatment-sec sec-type="New records"><title>New records.</title><p><bold>Cloutier, Rouyn-Noranda</bold>, 30-VII-1981, (1, MRNQ), <italic><tp:taxon-name>Pinus banksiana</tp:taxon-name></italic>.</p></tp:treatment-sec><tp:treatment-sec sec-type="Distribution"><title>Distribution in Canada.</title><p><bold>AB, BC, MB, SK, ON, QC, NS.</bold></p></tp:treatment-sec><tp:treatment-sec><!--Section generated to contain objects referenced in tp:taxon-treatment.--><fig id="F10" position="float" orientation="portrait"><label>Figure 10.</label><caption><p>Map of <italic>Pityophthorus consimilis</italic> LeConte and <italic>Pityophthorus murrayanae murrayanae</italic> Blackman records in Quebec, Canada.</p></caption><graphic xmlns:xlink="http://www.w3.org/1999/xlink" xlink:href="ZooKeys-348-097-g010.jpg" position="float" orientation="portrait" xlink:type="simple"/></fig></tp:treatment-sec><ref-list><ref id="B6"><mixed-citation xmlns:xlink="http://www.w3.org/1999/xlink" xlink:type="simple"><person-group><name name-style="western"><surname>Bright</surname><given-names>DE</given-names></name></person-group> (<year>1981</year>)<article-title> Taxonomic monograph of the genus <italic>Pityophthorus</italic> Eichhoff in North and Central America.</article-title><source>Memoirs of the Entomological Society of Canada </source><volume>118</volume>: <fpage>1</fpage>-<lpage>378</lpage>. doi: <ext-link ext-link-type="uri" xlink:href="http://dx.doi.org/10.4039/entm113118fv" xlink:type="simple">10.4039/entm113118fv</ext-link></mixed-citation></ref></ref-list></tp:taxon-treatment>
