# Supplementary material for: Occurrence of species of the genus Pityophthorus Eichhoff (Coleoptera, Curculionidae, Scolytinae) in the province of Quebec, Canada
Source: Zookeys. 2013 Nov 12;(348):97–124. doi: 10.3897/zookeys.348.6029 (PMC3837413; doi:10.3897/zookeys.348.6029)
Supplement: XML Treatment for Pityophthorus murrayanae murrayanae [file zookeys.348.6029-treatment17.xml]

<!DOCTYPE tp:taxon-treatment
  PUBLIC "-//TaxonX//DTD Taxonomic Treatment Publishing DTD v0 20100105//EN" "tax-treatment-NSO.dtd">
<tp:taxon-treatment xmlns:tp="http://www.plazi.org/taxpub"><tp:treatment-meta><mixed-citation publication-type="journal"><person-group><name><surname>Popa</surname><given-names>Valentin</given-names></name><name><surname>Morneau</surname><given-names>Louis</given-names></name><name><surname>Piché</surname><given-names>Céline</given-names></name><name><surname>Deshaies</surname><given-names>André</given-names></name><name><surname>Bauce</surname><given-names>Eric</given-names></name><name><surname>Guertin</surname><given-names>Claude</given-names></name></person-group><article-title>Occurrence of species of the genus <italic>Pityophthorus</italic> Eichhoff (Coleoptera, Curculionidae, Scolytinae) in the province of Quebec, Canada</article-title><source>Zookeys</source><day>12</day><month>11</month><year>2013</year><volume>2013</volume><issue>348</issue><fpage>97</fpage><lpage>124</lpage><pub-id pub-id-type="doi">10.3897/zookeys.348.6029</pub-id></mixed-citation></tp:treatment-meta><tp:nomenclature><tp:taxon-name>
                        <tp:taxon-name-part taxon-name-part-type="genus">Pityophthorus</tp:taxon-name-part>
                        <tp:taxon-name-part taxon-name-part-type="species">murrayanae</tp:taxon-name-part>
                        <tp:taxon-name-part taxon-name-part-type="subspecies">murrayanae</tp:taxon-name-part>
                    <object-id xmlns:xlink="http://www.w3.org/1999/xlink" xlink:type="simple">http://species-id.net/wiki/Pityophthorus_murrayanae_murrayanae</object-id>
								</tp:taxon-name><tp:taxon-authority>Blackman, 1922</tp:taxon-authority><xref ref-type="fig" rid="F10">Fig. 10</xref></tp:nomenclature><tp:treatment-sec sec-type="Records from Paquin and Dupérré (2001)"><title>Records from <xref ref-type="bibr" rid="B29">Paquin and Dupérré (2001)</xref>.</title><p><bold>Lac Duparquet, Abitibi</bold>, 19-VI-1994, (1, LEMU); <bold>Jamésie</bold>, 15-VI-1997, (1, LEMU), <italic><tp:taxon-name>Picea mariana</tp:taxon-name></italic> / 29-VI-1997, (1, LEMU), <italic><tp:taxon-name>Picea mariana</tp:taxon-name></italic> / 13-VII-1997, (1, LEMU), <italic><tp:taxon-name>Picea mariana</tp:taxon-name></italic> / 27-VII-1997, (1, LEMU), <italic><tp:taxon-name>Picea mariana</tp:taxon-name></italic> / 6-VIII-1997, (1, LEMU), <italic><tp:taxon-name>Picea mariana</tp:taxon-name></italic> / 28-IX-1997, (1, LEMU), <italic><tp:taxon-name>Picea mariana</tp:taxon-name></italic>.</p></tp:treatment-sec><tp:treatment-sec sec-type="New records"><title>New records.</title><p><bold>Fort-Coulonge, Pontiac</bold>, various dates in the period 2008-2012, (1005, INRS-IAF), <italic><tp:taxon-name>Pinus banksiana</tp:taxon-name></italic>; <bold>Lac Cayamant, La-Vallée-de-la-Gatineau</bold>, various dates in the period 2008-2012, (60, INRS-IAF), <italic><tp:taxon-name>Pinus banksiana</tp:taxon-name></italic>; <bold>Lac Villebois, Jamésie</bold>, 14-IX-2006, (1, MRNQ), <italic><tp:taxon-name>Pinus banksiana</tp:taxon-name></italic>.</p></tp:treatment-sec><tp:treatment-sec sec-type="Distribution"><title>Distribution in Canada.</title><p><bold>NT, AB, BC, MB, ON, QC, NB.</bold></p><fig id="F1" position="float" orientation="portrait"><label>Figure 1.</label><caption><p>Map of <italic>Pityophthorus puberulus</italic> (LeConte) records in Quebec, Canada.</p></caption><graphic xmlns:xlink="http://www.w3.org/1999/xlink" xlink:href="ZooKeys-348-097-g001.jpg" position="float" orientation="portrait" xlink:type="simple"/></fig><fig id="F2" position="float" orientation="portrait"><label>Figure 2.</label><caption><p>Map of <italic>Pityophthorus pulchellus pulchellus</italic> Eichhoff records in Quebec, Canada.</p></caption><graphic xmlns:xlink="http://www.w3.org/1999/xlink" xlink:href="ZooKeys-348-097-g002.jpg" position="float" orientation="portrait" xlink:type="simple"/></fig><fig id="F3" position="float" orientation="portrait"><label>Figure 3.</label><caption><p>Map of <italic>Pityophthorus pulicarius</italic> (Zimmermann) records in Quebec, Canada.</p></caption><graphic xmlns:xlink="http://www.w3.org/1999/xlink" xlink:href="ZooKeys-348-097-g003.jpg" position="float" orientation="portrait" xlink:type="simple"/></fig><fig id="F4" position="float" orientation="portrait"><label>Figure 4.</label><caption><p>Map of <italic>Pityophthorus nitidus</italic> Swaine records in Quebec, Canada.</p></caption><graphic xmlns:xlink="http://www.w3.org/1999/xlink" xlink:href="ZooKeys-348-097-g004.jpg" position="float" orientation="portrait" xlink:type="simple"/></fig><fig id="F5" position="float" orientation="portrait"><label>Figure 5.</label><caption><p>Map of <italic>Pityophthorus cariniceps</italic> LeConte &amp; Horn recordsin Quebec, Canada.</p></caption><graphic xmlns:xlink="http://www.w3.org/1999/xlink" xlink:href="ZooKeys-348-097-g005.jpg" position="float" orientation="portrait" xlink:type="simple"/></fig><fig id="F6" position="float" orientation="portrait"><label>Figure 6.</label><caption><p>Map of <italic>Pityophthorus biovalis</italic> Blackman and <italic>Pityophthorus briscoei</italic> Blackman records in Quebec, Canada.</p></caption><graphic xmlns:xlink="http://www.w3.org/1999/xlink" xlink:href="ZooKeys-348-097-g006.jpg" position="float" orientation="portrait" xlink:type="simple"/></fig><fig id="F7" position="float" orientation="portrait"><label>Figure 7.</label><caption><p>Map of <italic>Pityophthorus balsameus</italic> Blackman, <italic>Pityophthorus dentifrons</italic> Blackman and <italic>Pityophthorus lautus</italic> Eichhoff records in Quebec, Canada.</p></caption><graphic xmlns:xlink="http://www.w3.org/1999/xlink" xlink:href="ZooKeys-348-097-g007.jpg" position="float" orientation="portrait" xlink:type="simple"/></fig><fig id="F8" position="float" orientation="portrait"><label>Figure 8.</label><caption><p>Map of <italic>Pityophthorus concavus</italic> Blackman and <italic>Pityophthorus opaculus</italic> LeConte records in Quebec, Canada.</p></caption><graphic xmlns:xlink="http://www.w3.org/1999/xlink" xlink:href="ZooKeys-348-097-g008.jpg" position="float" orientation="portrait" xlink:type="simple"/></fig><fig id="F9" position="float" orientation="portrait"><label>Figure 9.</label><caption><p>Map of <italic>Pityophthorus carinatus carinatus</italic> Bright, <italic>Pityophthorus intextus</italic> Swaine and <italic>Pityophthorus ramiperda</italic> Swaine records in Quebec, Canada.</p></caption><graphic xmlns:xlink="http://www.w3.org/1999/xlink" xlink:href="ZooKeys-348-097-g009.jpg" position="float" orientation="portrait" xlink:type="simple"/></fig><fig id="F10" position="float" orientation="portrait"><label>Figure 10.</label><caption><p>Map of <italic>Pityophthorus consimilis</italic> LeConte and <italic>Pityophthorus murrayanae murrayanae</italic> Blackman records in Quebec, Canada.</p></caption><graphic xmlns:xlink="http://www.w3.org/1999/xlink" xlink:href="ZooKeys-348-097-g010.jpg" position="float" orientation="portrait" xlink:type="simple"/></fig></tp:treatment-sec><ref-list><ref id="B29"><mixed-citation xmlns:xlink="http://www.w3.org/1999/xlink" xlink:type="simple"><person-group><name name-style="western"><surname>Paquin</surname><given-names>P</given-names></name><name name-style="western"><surname>Dupérré</surname><given-names>N</given-names></name></person-group> (<year>2001</year>)<article-title> Beetles of the boreal forest: a faunistic survey carried out in western Quebec.</article-title><source>Proceedings of the Entomological Society of Ontario </source><volume>132</volume>: <fpage>57</fpage>-<lpage>98</lpage>.</mixed-citation></ref></ref-list></tp:taxon-treatment>
